# Supplementary material for: Selection of RNA-based evaluation methods for tumor microenvironment by comparing with histochemical and flow cytometric analyses in gastric cancer
Source: Sci Rep. 2022 May 20;12:8576. doi: 10.1038/s41598-022-12610-w (PMC9122932; doi:10.1038/s41598-022-12610-w)
Supplement: Supplementary file 2 — Supplementary Tables. [file 41598_2022_12610_MOESM2_ESM.xlsx]

## Sheet: Saito et al. Suppl. TablesSuppl
Selection of RNA-based evaluation methods for tumor microenvironment by comparing bulk RNA-seq bioinformatics tools with histochemical and flow cytometric analyses in gastric cancer
Noriyuki Saito, Yasuyoshi Sato, Hiroyuki Abe, Ikuo Wada, Yukari Kobayashi, Koji Nagaoka, Yoshihiro Kushihara, Tetsuo Ushiku, Yasuyuki Seto, Kazuhiro Kakimi,
Supplementary Tables
Supplementary Table S1. Patients' characteristics (BKT cohort)
Supplementary Table S2. Transcriptome-based immune cell quantification
Supplementary Table S3. IHC-based immune cell quantification
Supplementary Table S4. FCM-based immune cell quantification
Supplementary Table S5. The ratio of indicated cell densities at the Core (CT)-to-invasive margin (IM) of the tumor
Supplementary Table S6. TIDE dysfunction and exclusion scores
Supplementary Table S7. The percentage of cytokineproducing cells
Supplementary Table S8. Individual patient´s Ki-67 related score measured by IHC
Supplementary Table S9. Pearson's correlation coefficient between transcriptome-base analysis and Ki-67 staining of IHC
Supplementary Table S10. The number of damaged cells in 12 areas of 0.25 mm2
Supplementary Table S11. Pearson's correlation coefficient between transcriptome-base analysis and total numbers of damaged cells
Supplementary Table S12-1. Patients' characteristics (TCGA cohort)
Supplementary Table S12-2. Individual patients data (TCGA cohort)
Supplementary Table S13. Comparison between Immunogram classification and transcriptome-based TME classification
Supplementary Table S14. Gene sets used in this study
Supplementary Table S15. Correspondence between the subtypes of bulk RNA-seq immune cells estimation and the values measured by IHC
Supplementary Table S16. Correspondence between the subtypes of bulk RNA-seq immune cells estimation and the values measured by FCM

## Sheet: Supplementary Table S1
Supplementary Table S1. Patients' characteristics (BKT cohort)
Study ID	Death	OS (days)	Relapse	RFS (days)	age	sex	surgery	Locus	Borrman	pT	pN	pM	pStage	P	CY	H	INF	ly	v	Histology (Differentiation)	Histology (Lauren classification)	HER2 status	Helicobacter pylori infection	Molecular classification by TCGA	Mesenchymal subtype by ACRG	Immunogram classification	Transcriptome-based TME classification	Percentages of PD-L1 staining tumor cell	PD-L1 status in tumor cell	Percentages of PD-L1 staining immune cell	PD-L1 status in immune cell
BKT001	0	1561	0	1561	69.7	M	DG	U	3	4a	0	0	2	0	0	0	b	0	3	differentiated	intestinal	positive	positive	CIN	Non-Mesenchymal	Cold	Immune-Poor dysfunctional	0	Negative	1	Negative
BKT002	1	369	1	196	84.5472	M	TG	U	3	3	2	0	3	0	0	0	b	1	3	differentiated	mixed	negative	positive	GS	Non-Mesenchymal	Cold	Immune-Poor proliferative	0	Negative	0	Negative
BKT003	0	49	0	49	88.5361	M	TG	M	2	4b	3a	0	3	0	0	0	b	3	3	differentiated	intestinal	positive	positive	CIN	Non-Mesenchymal	Cold	Immune-Poor dysfunctional	0	Negative	3	Positive
BKT004	0	785	0	785	63.0111	M	DG	L	2	4a	1	0	3	0	0	0	c	0	0	undifferentiated	intestinal	negative	positive	MSI	Non-Mesenchymal	Hot1	Immune-Rich	2	Positive	3	Positive
BKT005	1	661	0	661	69.0083	M	TG	U	3	4a	2	1	4	0	0	0	NA	0	3	differentiated	intestinal	negative	positive	GS	Mesenchymal	Intermediate	Immune-Poor dysfunctional	1	Positive	2	Negative
BKT006	1	432	0	432	79.2417	M	TG	L	2	4b	2	0	3	0	0	0	a	3	3	differentiated	intestinal	negative	positive	CIN	Non-Mesenchymal	Cold	Immune-Poor proliferative	0	Negative	3	Positive
BKT008	1	741	0	741	82.3528	M	TG	M	2	3	1	0	2	0	0	0	a	0	0	undifferentiated	mixed	negative	positive	MSI	Non-Mesenchymal	Hot1	Immune-Poor proliferative	1	Positive	3	Positive
BKT009	0	1331	0	1331	66.4389	M	TG	U	2	3	1	0	2	0	0	0	b	1	0	undifferentiated	intestinal	negative	negative	EBV	Non-Mesenchymal	Hot2	Immune-Rich	2	Positive	5	Positive
BKT010	1	455	1	220	65.4972	M	DG	M	3	3	2	0	3	0	0	0	a	1	3	differentiated	indeterminant	negative	positive	CIN	Non-Mesenchymal	Cold	Immune-Poor proliferative	1	Positive	4	Positive
BKT011	0	1288	0	1288	77.5056	M	DG	L	2	3	0	0	2	0	0	0	b	2	0	differentiated	intestinal	negative	negative	MSI	Non-Mesenchymal	Hot2	Immune-Rich	0	Negative	5	Positive
BKT014	0	841	1	841	64.8917	M	DG	L	4	4a	3b	0	3	0	0	0	b	3	3	undifferentiated	diffuse	negative	positive	CIN	Mesenchymal	Intermediate	Immune-Poor dysfunctional	0	Negative	0	Negative
BKT017	0	536	0	536	79.6806	F	TG	M	2	4a	3b	1	4	1	0	0	c	2	3	differentiated	mixed	positive	positive	CIN	Non-Mesenchymal	Cold	Immune-Poor proliferative	0	Negative	2	Negative
BKT020	0	1005	0	1005	58.5778	M	TG	U	3	3	1	0	2	0	0	0	b	0	2	undifferentiated	mixed	negative	positive	EBV	Mesenchymal	Hot2	Immune-Rich	1	Positive	4	Positive
BKT021	0	347	1	257	71.2417	F	TG	U	2	4a	3a	0	3	0	0	0	c	2	0	undifferentiated	intestinal	positive	positive	CIN	Non-Mesenchymal	Cold	Immune-Poor proliferative	0	Negative	3	Positive
BKT022	0	943	0	943	77.7278	M	TG	U	2	3	0	0	2	0	0	0	b	0	0	differentiated	mixed	positive	positive	CIN	Non-Mesenchymal	Intermediate	Immune-Poor dysfunctional	0	Negative	2	Negative
BKT026	0	381	0	381	78.6917	F	DG	L	2	2	0	0	1	0	0	0	b	0	0	undifferentiated	intestinal	negative	negative	MSI	Non-Mesenchymal	Hot1	Immune-Rich	4	Positive	5	Positive
BKT033	0	869	1	393	70.1528	M	DG	L	2	3	2	0	3	0	0	0	b	1	3	differentiated	intestinal	negative	negative	CIN	Mesenchymal	Hot2	Immune-Poor dysfunctional	0	Negative	4	Positive
BKT038	1	347	0	347	63.85	M	TG	GE	3	4b	3a	1	4	1	0	0	b	3	2	undifferentiated	mixed	negative	positive	MSI	Non-Mesenchymal	Hot1	Immune-Poor proliferative	1	Positive	3	Positive
BKT039	0	781	0	781	57.5389	M	TG	U	3	3	2	0	3	0	0	0	NA	NA	NA	undifferentiated	intestinal	negative	positive	CIN	Mesenchymal	Intermediate	Immune-Poor dysfunctional	0	Negative	0	Negative
BKT040	1	407	0	407	77.5861	M	DG	M	2	y2	y0	1	4	NA	NA	1	b	0	2	undifferentiated	intestinal	negative	negative	GS	Non-Mesenchymal	Cold	Immune-Poor proliferative	0	Negative	0	Negative
BKT042	1	576	1	307	80.5694	F	DG	M	3	3	3b	0	3	0	0	0	b	2	3	undifferentiated	mixed	positive	positive	CIN	Non-Mesenchymal	Hot1	Immune-Rich	0	Negative	4	Positive
BKT047	0	173	1	123	78.2444	M	TG	GE	3	3	1	0	3	0	0	0	b	2	2	differentiated	intestinal	NA	negative	CIN	Non-Mesenchymal	Cold	Immune-Poor proliferative	0	Negative	2	Negative
BKT053	0	482	1	223	70.7	M	TG	L	3	3	2	0	3	0	0	0	b	2	3	undifferentiated	intestinal	negative	positive	CIN	Non-Mesenchymal	Hot1	Immune-Poor proliferative	1	Positive	5	Positive
BKT054	0	377	0	377	88.3417	M	DG	L	1	1b2	0	0	1	0	0	0	c	0	2	differentiated	intestinal	negative	positive	CIN	Non-Mesenchymal	Cold	Immune-Poor proliferative	0	Negative	1	Negative
BKT057	0	377	0	377	58.5417	M	DG	M	1	1b2	0	0	1	0	0	0	b	0	2	differentiated	intestinal	positive	positive	EBV	Non-Mesenchymal	Hot2	Immune-Rich	0	Negative	3	Positive
BKT059	1	215	0	215	63.4694	M	TG	M	4	4a	3a	1	4	1	1	0	c	3	1	undifferentiated	mixed	negative	negative	CIN	Non-Mesenchymal	Intermediate	Immune-Poor dysfunctional	0	Negative	0	Negative
BKT060	0	433	1	105	68.1667	M	DG	L	2	3	0	0	2	0	0	0	b	0	3	differentiated	intestinal	negative	negative	CIN	Non-Mesenchymal	Cold	Immune-Poor dysfunctional	0	Negative	0	Negative
BKT062	0	257	1	251	82.6333	M	DG	L	2	4a	2	0	3	0	0	0	b	2	1	differentiated	mixed	negative	negative	GS	Mesenchymal	Intermediate	Immune-Poor dysfunctional	0	Negative	2	Negative
BKT063	1	108	0	108	83.3778	M	PG	U	3	2	0	0	1	0	0	0	b	1	0	differentiated	intestinal	NA	negative	CIN	Non-Mesenchymal	Cold	Immune-Poor proliferative	0	Negative	3	Positive
BKT064	0	277	0	277	64.9333	M	DG	L	5	3	2	0	3	0	0	0	a	2	0	undifferentiated	intestinal	negative	positive	CIN	Non-Mesenchymal	Hot2	Immune-Rich	5	Positive	3	Positive
																												0; <1%, 1; 1%-, 2; 5%-, 3; 10%-, 4; 30%-, 5; 50%-
																												Over 1% of PD-L1 staining tumor cell defined as PD-L1 status "positive" in tumor cell
																												Over 10% of PD-L1 staining immune cell defined as PD-L1 status "positive" in immune cell

## Sheet: Supplementary Table S2
Supplementary Table S2. Transcriptome-based immune cell quantification
Tool	MCP-counter										xCell
Cell subtype	T cells	CD8 T cells	Cytotoxic lymphocytes	NK cells	B lineage	Monocytic lineage	Myeloid dendritic cells	Neutrophils	Endothelial cells	Fibroblasts	Adipocytes	Astrocytes	B-cells	Basophils	CD4+ T-cells	CD4+ Tcm	CD4+ Tem	CD4+ memory T-cells	CD4+ naive T-cells	CD8+ T-cells	CD8+ Tcm	CD8+ Tem	CD8+ naive T-cells	CLP	CMP	Chondrocytes	Class-switched memory B-cells	DC	Endothelial cells	Eosinophils	Epithelial cells	Erythrocytes	Fibroblasts	GMP	HSC	Hepatocytes	Keratinocytes	MEP	MPP	MSC	Macrophages	Macrophages M1	Macrophages M2	Mast cells	Megakaryocytes	Melanocytes	Memory B-cells	Mesangial cells	Monocytes
BKT001	2.48239	10.2175	1.91608	0.0599607	1.38145	9.46743	1.49496	5.98313	7.04662	155.971	0.0186	0.1119	0	0.0778	0	0	0	0	0	0.0039	0.0225	0.0021	0	0	0	0.0011	0	0.0079	0.1329	0.0207	0.2538	0	0.1087	0.0039	0.0946	0.003	0.0315	0	0	0.1293	0.0338	0.0234	0.0546	0	0.0127	0.0078	0	0.0818	0.0101
BKT002	0.984806	0.0621537	0.112771	0.0124606	0.101166	2.13027	0.243585	1.47344	2.73829	32.392	0	0	0	0.0339	0	0	0	0	0	0	0	0	0	0.0226	0	0	0	0	0.0194	0	0.2783	0	0	0	0.0311	0.0001	0.0313	0.0383	0	0.0807	0	0	0.0123	0.0008	0.003	0.0006	0	0	0
BKT003	2.17266	4.38012	1.85112	0.0854259	0.402347	5.69426	0.809601	1.82693	4.38895	145.358	0.0015	0.0537	0.0066	0.1085	0	0	0	0	0.0025	0.0258	0.0172	0	0	0	0	0	0.007	0.0045	0.0701	0	0.1258	0	0.0415	0	0.0489	0.0017	0.0008	0.0212	0	0.2851	0.0165	0.0124	0.0251	0	0	0	0.0137	0.0142	0
BKT004	5.37233	6.34434	5.72345	0.368771	3.68316	17.0495	5.07622	2.5637	2.45217	127.469	0	0	0.1365	0.1549	0.0073	0	0.0125	0.0194	0.0296	0.1396	0.2321	0.0781	0	0.0048	0	0.0011	0.045	0.0754	0.0294	0.0052	0.3007	0	0.0771	0.0193	0.014	0	0.0745	0.022	0	0.154	0.13	0.0679	0.0634	0.0192	0.003	0.0017	0.019	0.0587	0.0439
BKT005	3.03456	3.14058	1.40784	0.108489	9.31259	5.67015	2.22391	3.3226	6.83099	364.869	0.0089	0.0835	0.1049	0.0026	0	0	0	0	0.0068	0.0188	0.0359	0	0.0025	0.01	0	0.0655	0.0275	0.0094	0.1163	0.0029	0.2596	0	0.2902	0.0041	0.205	0.0004	0.0447	0	0	0.1365	0.0099	0.0118	0.0105	0.0013	0.0065	0	0.0295	0.0406	0.013
BKT006	1.85057	4.99304	1.30289	0.118058	5.77918	3.95544	0.764726	4.88459	3.07482	71.9573	0	0.0052	0.0644	0.1413	0	0	0	0	0	0	0.0175	0	0.0018	0.0084	0	0	0	0	0.0118	0	0.2726	0	0	0	0.012	0	0.04	0.0031	0	0.2523	0.0013	0	0.0357	0.0036	0	0	0.0206	0	0
BKT008	3.04625	3.68755	2.67329	0.159513	3.27832	8.17841	1.44225	2.47462	1.651	52.706	0.0012	0	0.0796	0.0526	0.0112	0	0.0455	0.0026	0.0053	0.0459	0.1061	0.0108	0.0076	0.0081	0	0	0.0278	0.0063	0.0023	0	0.1998	0	0.0053	0	0.0019	0	0.0143	0.028	0	0.0823	0.038	0.019	0.0587	0.0033	0	0.0003	0.0173	0.0108	0
BKT009	7.90309	7.7521	4.96174	0.361997	16.4039	11.0591	3.95045	2.19714	2.74778	29.1166	0	0	0.3258	0.0701	0.0283	0	0.0507	0.0305	0.0798	0.1706	0.2695	0.0922	0	0.0009	0	0	0.0973	0.0448	0.0219	0.0373	0.2416	0	0	0.0342	0.0156	0.0013	0.0101	0	0	0.0567	0.0497	0.0234	0.0286	0.0265	0.0049	0.0017	0.1364	0.0115	0
BKT010	2.02665	3.38299	0.481766	0.115331	1.06488	5.09144	0.673609	4.86405	3.59367	16.7661	0.0282	0	0.014	0.0673	0	0.0173	0	0	0	0.0081	0.0025	0	0.0004	0.0085	0	0	0	0	0.0153	0	0.1242	0	0	0	0.0226	0.0474	0.004	0.0175	0	0.0857	0	0	0	0.0028	0	0	0	0.0034	0.0021
BKT011	6.78369	6.49382	6.50826	0.745622	7.40564	12.1974	2.80847	1.77165	2.98885	86.8944	0	0.0062	0.2915	0.0961	0.0364	0	0	0.0203	0.0744	0.1401	0.2012	0.0862	0.0039	0.0183	0	0	0.0501	0.0414	0.0225	0	0.1918	0	0.0611	0	0	0.0008	0.0139	0.0243	0.0075	0.1557	0.0694	0.0348	0.0391	0.0173	0.0008	0	0.0818	0	0.0103
BKT014	2.44764	1.30812	1.43573	0.141224	3.20835	11.9738	2.16717	2.4864	7.75649	153.88	0.0017	0.0868	0.0005	0	0	0.0008	0.0134	0	0.0123	0	0.0108	0	0	0.0015	0.0019	0.0988	0	0.0052	0.1397	0.0116	0.2669	0	0.1199	0.0329	0.2252	0	0.0248	0	0	0.086	0.0597	0.0285	0.0296	0.0188	0.0121	0	0	0.0195	0.0276
BKT017	1.50173	1.85603	0.676536	0.0243584	0.635611	2.46376	0.393676	3.39912	2.35174	41.7778	0.0017	0	0	0.0225	0	0	0	0	0	0	0.0109	0	0.0014	0.0113	0	0	0	0	0.0094	0	0.2638	0	0.0211	0	0.0506	0.0019	0.0137	0.0645	0	0.1164	0	0	0.01	0.0047	0.0016	0	0	0.0457	0
BKT020	12.4869	13.0207	6.85427	0.225093	14.6092	26.3	10.6896	4.23181	6.16611	207.52	0	0.052	0.3292	0.1188	0.0811	0	0.1089	0.1191	0.1174	0.2412	0.3682	0.1154	0.0118	0	0	0.0417	0.1087	0.0712	0.1569	0.0156	0.0254	0	0.1765	0.01	0.2111	0.0009	0	0	0	0.2277	0.1762	0.0636	0.1316	0.0169	0.008	0.0104	0.091	0.0285	0.1542
BKT021	2.45742	2.1815	0.905973	0.105538	2.55896	3.70893	0.612415	2.35187	1.20657	13.2554	0	0	0.0306	0.0368	0	0	0	0	0	0.0017	0.0313	0	0	0.0145	0.001	0	0	0.0063	0	0	0.2996	0.0001	0	0.0032	0	0	0.0426	0.0521	0	0	0.0111	0.0061	0.0138	0.0196	0.0001	0	0.0037	0.0279	0
BKT022	2.51654	4.12735	1.83395	0.143274	3.03463	8.11884	1.95499	1.96405	3.82298	202.13	0.002	0.074	0.0169	0.0753	0	0	0.0138	0	0.0035	0.0153	0.0519	0.0035	0.0008	0.0017	0	0.0129	0.0036	0.0232	0.0423	0.0232	0.213	0	0.1053	0.0129	0.1254	0	0.0097	0.01	0	0.2257	0.0613	0.0295	0.0497	0	0.0024	0.0013	0	0.0814	0.0073
BKT026	8.70976	14.9715	11.0561	0.678355	22.7908	11.5372	3.89349	3.86236	3.85918	56.0667	0	0	0.4584	0.1056	0.0236	0	0	0.0348	0.0664	0.1775	0.3445	0.1183	0	0.007	0	0	0.1163	0.035	0.0482	0.0109	0.2594	0	0	0	0.0088	0.001	0.0243	0.0079	0.0011	0.0627	0.0504	0.046	0.0289	0.0106	0.0051	0.0028	0.1436	0.0068	0.0214
BKT033	5.35478	19.9559	1.70206	0.208352	12.2137	10.3467	3.97998	1.85039	3.8297	158.808	0	0.0647	0.2727	0	0.0122	0.0035	0	0.0078	0.0203	0.1013	0.0891	0.0085	0.0111	0	0	0.0491	0.0562	0.0423	0.0363	0.016	0.1141	0	0.1392	0.0678	0.1169	0.0012	0.0005	0.0027	0	0.1603	0.0495	0.0319	0.018	0.0165	0.0039	0.003	0.0692	0.0172	0
BKT038	2.82513	4.92335	2.12324	0.123478	1.82135	7.1527	1.20132	2.09863	2.81202	65.1126	0.0044	0	0.0711	0.0668	0	0	0	0.0093	0	0.0277	0.1153	0.01	0	0.0351	0	0	0.0194	0.0002	0.0312	0	0.2056	0	0.0046	0	0.0168	0	0.013	0.0172	0	0.1343	0.0695	0.0407	0.0597	0.01	0.0032	0.0007	0.0183	0	0.0069
BKT039	1.76333	1.36545	1.37212	0.132929	1.90802	20.8748	3.97092	3.82235	6.63019	248.237	0	0.0701	0	0	0	0	0	0	0.0013	0	0.0275	0	0	0	0.0094	0.055	0	0.0697	0.1289	0.1097	0.2664	0	0.3182	0.081	0.199	0.0021	0.0437	0	0	0	0.0865	0.0354	0.1268	0.0445	0.0165	0	0	0.0597	0.0335
BKT040	0.730313	1.64958	0.471504	0.0805468	0.288745	2.74817	0.256334	2.61715	3.11315	83.3061	0.0038	0.0142	0.0091	0.0586	0	0	0	0	0	0	0	0	0	0.0012	0	0	0.0012	0	0.0174	0	0.146	0	0	0	0	0.0123	0.0031	0.0028	0	0.122	0	0	0	0.0054	0	0	0.01	0	0
BKT042	5.47283	18.1932	5.96914	0.673537	1.29414	8.34909	2.09038	2.38915	1.23007	33.0776	0	0	0.0704	0.0762	0	0	0.0171	0.0213	0	0.1483	0.23	0.1124	0.0086	0.026	0	0	0.0468	0.0107	0	0	0.2919	0	0	0	0	0	0.0346	0.014	0	0.0672	0.0562	0.0356	0.032	0.0065	0.0002	0.0017	0	0.0439	0
BKT047	1.09709	2.3375	0.740727	0.109416	0.975525	2.58681	0.465117	1.69442	1.44282	38.2755	0	0	0.0064	0	0	0	0.0019	0.0035	0	0.0102	0.0207	0	0	0.0309	0	0	0.0015	0	0	0	0.2453	0	0.0397	0	0.0014	0	0.0069	0.0158	0	0.1115	0.0047	0	0.0104	0	0.0009	0.0001	0	0	0
BKT053	2.42974	10.4175	2.83988	0.20771	2.2904	6.65316	1.01328	1.75403	2.20855	45.2969	0.0036	0	0.0332	0.0998	0	0	0	0	0	0.0211	0.0725	0	0.0023	0.0162	0	0.0054	0	0.0015	0.005	0	0.1972	0	0.0046	0	0.0019	0	0.005	0.0324	0	0.0346	0.0251	0.0125	0.0258	0.0013	0.0006	0.0001	0.0024	0.0436	0
BKT054	0.719829	0.653023	0.367894	0.0696944	0.258449	2.97844	0.662203	2.85944	2.16173	33.2017	0	0	0	0.0276	0	0	0.015	0	0	0	0.009	0	0	0.0502	0	0	0	0.001	0.0103	0.0054	0.3007	0	0	0	0.021	0	0.0301	0.0143	0	0	0	0.0006	0.0109	0.0025	0.0099	0	0	0	0.009
BKT057	3.18941	2.1218	1.46365	0.0871748	1.95182	5.4901	1.26578	1.66927	1.53976	8.53871	0	0	0.064	0.0545	0.0025	0	0.0069	0.0314	0	0.0153	0.1004	0	0.0002	0.0733	0	0	0.0153	0.0149	0.0024	0.0031	0.2118	0	0	0.0112	0.0194	0	0.0125	0.0327	0	0	0.0475	0.0284	0.0323	0.0046	0.0002	0	0.0133	0	0.0298
BKT059	4.43421	3.9179	2.08733	0.343102	9.27455	5.9166	1.62683	2.77568	5.60894	87.4252	0.0042	0.022	0.1904	0	0	0	0.027	0	0.0192	0.0159	0.0751	0.0171	0	0	0	0.0111	0.0698	0	0.0863	0.0397	0.311	0	0.1157	0.0195	0.1014	0	0.0253	0	0	0.0579	0.0059	0.0023	0.0466	0.0124	0.0051	0.0002	0.0698	0.0369	0
BKT060	1.64266	1.55296	0.474382	0.132768	1.78417	4.819	1.30826	1.80596	4.06905	145.991	0	0.0651	0	0.0286	0	0	0.0015	0	0	0	0	0	0	0.0026	0.0066	0	0	0.0025	0.0293	0.0316	0.282	0	0.0474	0	0.0456	0.002	0.0232	0.0128	0	0.2486	0.0072	0.0104	0.0145	0	0	0	0	0.0818	0
BKT062	2.63623	2.98503	3.637	1.66925	1.4456	10.2613	1.17598	2.35702	3.88314	562.64	0.0052	0.2027	0.0232	0.0928	0	0	0.0025	0	0.0284	0.0396	0.0594	0.0565	0	0	0.0004	0	0.0256	0.0122	0.0574	0.0343	0.2439	0	0.2146	0	0.0415	0	0.0276	0	0	0.3862	0.0843	0.0481	0.0533	0.0105	0	0.0031	0	0.065	0.0176
BKT063	2.05273	1.88368	1.06623	0.0491769	2.97306	3.53184	0.69429	2.66002	2.65951	24.8723	0	0	0.0378	0.0543	0	0	0	0	0	0	0.0089	0	0	0.0145	0	0	0.0166	0.0052	0.0119	0.0108	0.2547	0	0	0	0.0153	0.0032	0.0131	0.0306	0	0.0545	0.0068	0	0.0377	0.008	0.0016	0.0025	0.0145	0.0225	0
BKT064	4.56446	12.0852	12.1462	0.0902169	1.10506	13.0329	1.96001	2.96786	3.11766	114.905	0	0	0.0307	0.0843	0	0	0	0	0.0835	0.2006	0.2201	0.1326	0.0081	0.0053	0	0	0.021	0.027	0.0403	0.0119	0	0	0.0501	0	0	0	0	0	0	0.3583	0.0821	0.0512	0.0494	0.0015	0	0.0035	0	0.091	0.0069
[truncated: 165 more columns]

## Sheet: Supplementary Table S3
Supplementary Table S3. IHC-based immune cell quantification
	Number of positive cells										Measured area (μm2)										Single marker staining density (/mm2)
Study ID	CD3	CD4	CD8	CD45RO	FOXP3	CD20	NKp46	CD68	CD163	CD204	CD3	CD4	CD8	CD45RO	FOXP3	CD20	NKp46	CD68	CD163	CD204	CD3	CD4	CD8	CD45RO	FOXP3	CD20	Nkp46	CD68	CD163	CD204
BKT001	97831	194378	38231	133801	19790	5369	2716	154319	74976	156829	1.59591e+08	1.59526e+08	1.62798e+08	1.62438e+08	1.65258e+08	160734550	1.52164e+08	1.54779e+08	1.56226e+08	1.60573e+08	613.01	1218.47	234.837	823.703	119.752	33.4029	17.8491	997.029	479.921	976.686
BKT002	39717	138269	9600	57642	4722	1812	597	80798	53417	83780	9.05234e+07	9.2359e+07	9.01235e+07	9.27203e+07	9.09025e+07	9.3663e+07	9.24698e+07	9.67377e+07	9.41536e+07	9.46358e+07	438.749	1497.08	106.52	621.676	51.9458	19.346	6.45616	835.228	567.339	885.288
BKT003	238408	474330	127853	509450	35493	12797	5105	140083	138013	255438	3.04619e+08	2.83137e+08	2.99375e+08	2.87519e+08	3.13376e+08	3.01535e+08	2.88915e+08	2.85771e+08	2.96733e+08	2.786e+08	782.644	1675.27	427.066	1771.88	113.26	42.4395	17.6695	490.193	465.109	916.862
BKT004	420645	598434	212192	435806	76830	42699	2332	171420	181661	315884	1.26645e+08	1.26773e+08	1.2545e+08	1.2137e+08	1.29123e+08	127340870	1.24015e+08	1.27355e+08	1.26512e+08	1.24037e+08	3321.46	4720.51	1691.45	3590.72	595.015	335.313	18.8041	1346.01	1435.92	2546.69
BKT005	103018	170883	41804	53732	17151	11297	2091	25295	60287	114047	2.25289e+08	2.02648e+08	2.24129e+08	2.04165e+08	2.33082e+08	2.22257e+08	1.98227e+08	1.95476e+08	2.09912e+08	1.85494e+08	457.27	843.251	186.517	263.179	73.5834	50.8285	10.5485	129.402	287.201	614.828
BKT006	86050	271319	45462	261471	9950	3848	3790	104350	70687	151831	2.35474e+08	2.25338e+08	2.40122e+08	2.21411e+08	2.38742e+08	2.37186e+08	2.40229e+08	2.45634e+08	2.29065e+08	2.47372e+08	365.433	1204.05	189.329	1180.93	41.6767	16.2236	15.7766	424.819	308.589	613.777
BKT008	341772	522174	205932	425875	23113	6759	5905	181300	167531	272131	2.02067e+08	1.90817e+08	2.00505e+08	1.90163e+08	2.12493e+08	2.06736e+08	1.933e+08	1.99973e+08	1.83781e+08	1.8932e+08	1691.38	2736.52	1027.07	2239.53	108.771	32.6939	30.5484	906.624	911.582	1437.41
BKT009	275843	486086	135132	422646	35180	50593	6094	129591	53852	75261	7.93294e+07	7.24007e+07	8.16466e+07	7.23438e+07	8.17512e+07	8.04185e+07	7.67275e+07	7.25865e+07	7.34776e+07	7.46503e+07	3477.18	6713.83	1655.08	5842.19	430.33	629.122	79.4239	1785.33	732.903	1008.18
BKT010	359082	807134	193182	443494	35770	33423	11712	187860	212760	431054	4.71404e+08	4.00377e+08	4.72934e+08	3.82561e+08	4.76104e+08	4.65264e+08	3.94699e+08	3.48064e+08	2.94358e+08	3.62814e+08	761.729	2015.93	408.476	1159.28	75.1306	71.8366	29.6732	539.729	722.795	1188.09
BKT011	278212	395315	144652	277019	54764	24136	2249	148766	116163	236296	1.12965e+08	1.02923e+08	1.09915e+08	1.13182e+08	1.21307e+08	1.12177e+08	1.0599e+08	9.62039e+07	9.05335e+07	9.35945e+07	2462.82	3840.87	1316.04	2447.56	451.45	215.16	21.2189	1546.36	1283.09	2524.68
BKT014	104866	203008	57455	76191	18824	17552	5336	30095	37209	93340	2.08829e+08	1.82848e+08	2.0936e+08	1.80984e+08	2.12527e+08	2.1023e+08	1.87897e+08	1.89116e+08	1.83781e+08	1.91211e+08	502.162	1110.26	274.431	420.982	88.5725	83.4893	28.3985	159.135	202.464	488.151
BKT017	122441	322272	49314	171719	25970	2633	6115	217089	104701	213169	1.93765e+08	2.04024e+08	1.95881e+08	1.87733e+08	2.01847e+08	1.97783e+08	2.00722e+08	1.81806e+08	1.81993e+08	2.06808e+08	631.904	1579.58	251.754	914.697	128.662	13.3126	30.4651	1194.07	575.301	1030.76
BKT020	331416	646703	163845	665522	22179	30398	10738	302933	154644	225169	2.16053e+08	2.08581e+08	2.29182e+08	2.06814e+08	2.302e+08	2.24157e+08	2.21887e+08	2.21129e+08	1.96627e+08	2.23953e+08	1533.96	3100.49	714.912	3217.97	96.3465	135.61	48.394	1369.94	786.484	1005.43
BKT021	72473	114527	35246	61993	11690	16193	723	113646	55651	81690	8.08925e+07	5.88839e+07	8.04382e+07	7.26014e+07	7.94866e+07	8.18787e+07	5.60817e+07	7.34449e+07	7.97289e+07	6.6301e+07	895.917	1944.96	438.175	853.881	147.069	197.768	12.8919	1547.36	698.003	1232.11
BKT022	76118	113853	58101	34010	22420	7623	2426	23934	28475	72149	7.37497e+07	6.48408e+07	7.35639e+07	6.18252e+07	7.44141e+07	7.43851e+07	6.34439e+07	6.34164e+07	6.32588e+07	6.32281e+07	1032.11	1755.88	789.803	550.099	301.287	102.48	38.2385	377.41	450.135	1141.09
BKT026	376262	277797	284444	277241	35567	102911	3880	140626	84042	88569	9.64635e+07	8.43038e+07	9.5732e+07	7.62923e+07	9.61353e+07	94525772	7.5557e+07	7.98089e+07	6.95631e+07	7.78491e+07	3900.56	3295.19	2971.25	3633.93	369.968	1088.71	51.352	1762.03	1208.14	1137.7
BKT033	171685	300437	67464	184364	41400	60762	5818	101473	33435	51104	1.02584e+08	9.39069e+07	104418242	8.90954e+07	1.05288e+08	1.03465e+08	9.15345e+07	9.76979e+07	1.05712e+08	1.18385e+08	1673.61	3199.31	646.094	2069.29	393.207	587.269	63.5607	1038.64	316.283	431.675
BKT038	283431	584254	154132	217207	37998	24904	7579	150793	145793	330769	3.34442e+08	3.19802e+08	3.3396e+08	3.12308e+08	3.35236e+08	3.35762e+08	3.16668e+08	3.17769e+08	3.15496e+08	3.1398e+08	847.474	1826.93	461.528	695.489	113.347	74.1716	23.9336	474.537	462.107	1053.47
BKT039	291611	823983	122236	386771	34646	137886	15086	125440	190217	304750	3.83176e+08	3.90242e+08	3.8851e+08	3.80338e+08	3.64767e+08	391117934	3.77563e+08	3.13734e+08	3.76912e+08	3.70491e+08	761.037	2111.47	314.628	1016.91	94.9812	352.543	39.9563	399.829	504.672	822.557
BKT040	29441	99412	13568	51697	3818	7584	1988	8326	19722	45436	1.50511e+08	1.53911e+08	1.4722e+08	1.54538e+08	1.25499e+08	1.51133e+08	1.57715e+08	1.09648e+08	1.15922e+08	1.48071e+08	195.608	645.907	92.1612	334.527	30.4225	50.1808	12.605	75.934	170.132	306.853
BKT042	422922	433764	418050	476880	25829	10286	5988	168994	192775	204610	1.31714e+08	1.2515e+08	1.32911e+08	1.24036e+08	1.33111e+08	1.33821e+08	1.29019e+08	1.28157e+08	1.22416e+08	1.28908e+08	3210.9	3465.94	3145.34	3844.69	194.041	76.8636	46.4118	1318.65	1574.75	1587.26
BKT047	249715	478511	113606	196569	30122	40237	20160	125251	146637	328013	2.56876e+08	2.4636e+08	2.54776e+08	2.21344e+08	2.4149e+08	2.55127e+08	2.37072e+08	2.36117e+08	2.31717e+08	2.49174e+08	972.124	1942.32	445.905	888.069	124.734	157.714	85.0376	530.462	632.829	1316.4
BKT053	289816	112686	134207	62514	70952	15659	5603	173936	48511	260975	1.93606e+08	1.5563e+08	1.90782e+08	1.53918e+08	1.92014e+08	197703038	1.46162e+08	2.04415e+08	1.48764e+08	2.01111e+08	1496.93	724.064	703.456	406.151	369.515	79.2047	38.3342	850.896	326.094	1297.66
BKT054	67631	583540	45599	546153	11768	3535	17950	87162	216025	84331	1.58506e+08	1.96404e+08	1.57418e+08	1.77188e+08	1.50862e+08	1.54716e+08	2.03952e+08	1.49678e+08	1.91599e+08	1.56572e+08	426.677	2971.13	289.668	3082.33	78.0052	22.8483	88.0109	582.329	1127.49	538.609
BKT057	235131	496240	102119	294870	43375	18539	14175	133758	189909	247606	261752537	2.48867e+08	2.62941e+08	2.42158e+08	2.55165e+08	2.56285e+08	2.45315e+08	2.46218e+08	2.42671e+08	2.4701e+08	898.295	1993.99	388.372	1217.68	169.988	72.3373	57.7829	543.251	782.577	1002.41
BKT059	104371	276822	51747	176982	13500	30916	4241	77808	65921	198284	2.57606e+08	2.64253e+08	2.57022e+08	2.66919e+08	2.57879e+08	2.56823e+08	2.66089e+08	2.71879e+08	2.65388e+08	2.66593e+08	405.157	1047.57	201.333	663.055	52.3501	120.379	15.9383	286.186	248.395	743.771
BKT060	7129	63001	6899	27412	7525	2026	1014	35112	24858	37046	7.69863e+07	6.66894e+07	7.90176e+07	6.16641e+07	7.51681e+07	7.62168e+07	6.45944e+07	7.0336e+07	7.53355e+07	6.28092e+07	92.6009	944.692	87.3097	444.537	100.109	26.5821	15.698	499.204	329.964	589.818
BKT062	25431	64597	8219	25271	5598	3648	1259	11386	23261	27845	3.17325e+07	2.98215e+07	3.29552e+07	2.81136e+07	3.23671e+07	3.31549e+07	2.92634e+07	2.95914e+07	2.80714e+07	2.83748e+07	801.419	2166.12	249.399	898.89	172.953	110.029	43.023	384.774	828.636	981.329
BKT063	90228	191779	34155	85546	24822	2989	1460	157919	67548	98616	1.48652e+08	1.44821e+08	1.4692e+08	1.37167e+08	1.46725e+08	1.48249e+08	1.35932e+08	1.43446e+08	1.32058e+08	1.3565e+08	606.975	1324.25	232.473	623.663	169.174	20.162	10.7406	1100.9	511.501	726.988
BKT064	399038	1075025	287853	480505	21748	10345	13776	300432	470447	566300	2.9012e+08	2.79721e+08	2.93005e+08	2.71601e+08	2.87775e+08	3.00541e+08	2.81183e+08	2.75405e+08	2.6873e+08	2.76864e+08	1375.42	3843.2	982.416	1769.16	75.573	34.4213	48.9931	1090.87	1750.63	2045.41

## Sheet: Supplementary Table S4
Supplementary Table S4. FCM-based immune cell quantification
	Immune cell fraction of CD45-positive cells (%)
Study ID	CD3⁺	CD3⁺ CD4⁺	CD3⁺ CD8⁺	CD19⁺	CD3- CD56⁺	CD14⁺
BKT001	81.5	42.869	34.719	2.1	7.4	12.4
BKT002	71.3	55.8279	10.7663	7	3.1	23.9
BKT003	68.4	36.5256	28.2492	19.6	4.8	7.9
BKT004	82.2	39.5382	34.2774	13.5	4.2	2.6
BKT005	-	-	-	-	-	-
BKT006	66.1	35.8262	25.5807	28.3	4.3	3.4
BKT008	87.4	50.692	34.1734	14.1	1.9	1.2
BKT009	65	37.895	21.45	30.2	3.5	1
BKT010	74.4	50.3688	21.204	16.8	2.7	3.2
BKT011	63.4	41.21	20.0978	31.1	4.7	0.5
BKT014	79.1	39.6291	34.9622	15.2	2.1	0.7
BKT017	80.5	49.9905	25.599	11.5	7.3	2.3
BKT020	79.5	41.1015	24.804	14.6	2.9	0.1
BKT021	72.1	29.9936	33.166	22.3	3.5	0.9
BKT022	82.9	52.8902	25.0358	11.4	1.8	1.5
BKT026	82.9	30.5901	46.1753	11.5	1.1	0.3
BKT033	77.7	57.3426	14.0637	18.2	1.3	2.2
BKT038	83.3	56.7273	24.157	10.6	4.3	1.2
BKT039	59.6	30.5152	23.244	3.7	4	17.6
BKT040	74.3	41.2365	24.7419	8.8	0.6	8.3
BKT042	90.6	15.3114	73.7484	5.3	1.2	0.4
BKT047	73.2	46.848	24.3756	7.1	12.2	5.4
BKT053	81.6	54.0192	23.8272	7.3	3	6.4
BKT054	52.8	36.432	15.048	4	3.7	37.2
BKT057	73	52.633	18.177	13.2	3.3	6.7
BKT059	-	-	-	-	-	-
BKT060	-	-	-	-	-	-
BKT062	75.2	33.9904	33.088	1.8	14.5	0.9
BKT063	76.4	42.784	22.9964	5	19.1	1.2
BKT064	91.8	27.6318	61.506	4.1	3.8	0.6

## Sheet: Supplementary Table S5
Supplementary Table S5. The ratio of indicated cell densities at the Core (CT)-to-invasive margin (IM) of the tumor
Study ID	CD3_CT_Density	CD3_IM_Density	CD3_CT/IM	CD4_CT_Density	CD4_IM_Density	CD4_CT/IM	CD8_CT_Density	CD8_IM_Density	CD8_CT/IM	CD45RO_CT_Density	CD45RO_IM_Density	CD45RO_CT/IM	FOXP3_CT_Density	FOXP3_IM_Density	FOXP3_CT/IM	CD20_CT_Density	CD20_IM_Density	CD20_CT/IM	Nkp46_CT_Density	Nkp46_IM_Density	NKp46_CT/IM	CD68_CT_Density	CD68_IM_Density	CD68_CT/IM	CD163_CT_Density	CD163_IM_Density	CD163_CT/IM	CD204_CT_Density	CD204_IM_Density	CD204_CT/IM
BKT001	487.726	763.443	0.638851	884.384	984.693	0.898131	177.425	379.692	0.467288	377.402	811.152	0.465266	99.2692	125.05	0.793838	489.108	494.44	0.989218	453.344	361.726	1.25328	6241.31	4373.03	1.42723	718.82	832.751	0.863187	895.236	981.283	0.912312
BKT002	406.01	341.845	1.1877	328.807	808.213	0.406832	96.4821	113.701	0.848562	420.112	322.908	1.30103	49.5679	35.9811	1.37761	148.201	145.736	1.01691	158.592	138.086	1.1485	4667.04	3179.95	1.46765	875.376	635.18	1.37815	863.278	702.536	1.2288
BKT003	586.26	1016.73	0.576612	1136.19	1466.25	0.774896	306.069	591.671	0.517296	992.46	1081.57	0.917606	85.5252	127.531	0.670623	63.773	231.696	0.275245	502.296	342.629	1.46601	3839.33	3403.01	1.12822	754.153	993.399	0.759165	862.535	940.999	0.916617
BKT004	2736.67	2635.86	1.03824	3564.78	2903.41	1.22779	1347.35	1372.13	0.981943	1962.42	2175.3	0.902136	495.899	545.378	0.909275	336.521	944.546	0.356278	76.068	343.338	0.221554	6494.12	4922.93	1.31916	2230.65	1645.65	1.35548	2497.3	1573.09	1.58752
BKT005	405.507	515.861	0.786077	777.071	527.063	1.47434	124.89	236.385	0.528334	175.772	315.678	0.556809	68.2057	59.1437	1.15322	134.838	342.451	0.393745	184.567	323.56	0.570425	2779.52	2055.21	1.35243	484.258	380.135	1.27391	617.769	529.335	1.16707
BKT006	308.428	694.542	0.444074	798.388	1728.1	0.462003	161.65	339.302	0.476418	690.358	811.19	0.851044	30.1775	95.7343	0.315221	73.1287	182.088	0.401612	303.822	336.075	0.904033	4723.46	3773.54	1.25173	403.541	1107.29	0.36444	536.184	1361.31	0.393873
BKT008	1440.69	1558.87	0.924188	2019.87	1953.82	1.0338	861.473	1031.75	0.834967	1426.71	1381.67	1.03259	100.83	98.3831	1.02487	19.8759	235.967	0.0842317	211.036	599.106	0.352252	6740.74	4860.88	1.38673	1338.71	1337.86	1.00064	1356.38	1294.15	1.04808
BKT009	3090.64	2281.08	1.3549	5168.25	3675.64	1.40608	1568.83	1155.58	1.35761	3456.37	2705.06	1.27774	398.014	340.282	1.16966	463.676	1021.69	0.453832	304.011	427.077	0.711841	6411.64	4745.64	1.35106	1106.3	954.438	1.15911	1052.22	712.001	1.47783
BKT010	720.105	655.91	1.09787	1528.63	1108.26	1.37931	364.297	361.193	1.00859	683.796	659.839	1.03631	69.2756	64.11	1.08057	117.043	139.883	0.836719	179.896	319.98	0.562211	5085.44	1677.13	3.03224	959.817	874.99	1.09695	1101.97	1074.14	1.02591
BKT011	1747.46	2491.4	0.701397	2428.3	3101.53	0.782938	990.895	1370.2	0.723177	995.22	1994.95	0.49887	416.388	431.003	0.96609	77.0291	1004.76	0.0766638	76.3931	110.971	0.688405	6237.13	5802.28	1.07494	1646.14	1807.73	0.910609	2310.49	2026.76	1.13999
BKT014	430.606	647.156	0.665383	877.04	690.269	1.27058	224.111	412.272	0.5436	227.516	360.831	0.630534	73.8288	86.5326	0.853192	116.078	213.832	0.542849	308.783	363.833	0.848697	2521.83	1742.32	1.4474	383.923	402.082	0.954838	456.74	459.197	0.99465
BKT017	448.763	896.984	0.500303	1158.85	1127.8	1.02753	149.204	558.643	0.267083	397.992	648.593	0.613623	103.29	105.45	0.979513	25.211	364.727	0.069123	154.435	495.496	0.311678	5590.63	3182.5	1.75668	794.29	929.769	0.854287	937.202	1018.74	0.919965
BKT020	1097.46	1722.07	0.637293	2170.69	2347.32	0.924753	517.376	896.949	0.576818	1724.84	2104.83	0.819466	63.7187	135.26	0.471081	94.9766	577.858	0.16436	313.884	687.11	0.456817	6076.11	5341.79	1.13747	947.843	1381.03	0.68633	853.704	1300.28	0.656555
BKT021	415.125	1340.5	0.309679	1358.36	1672.86	0.811995	148.092	821.056	0.180367	427.137	935.794	0.456443	103.236	159.691	0.646473	87.3769	1020.93	0.0855857	109.668	433.468	0.253	5481.35	4165	1.31605	805.856	1028.26	0.783708	912.634	1516.56	0.601779
BKT022	736.031	1202.37	0.612153	1252.07	1419.67	0.881948	541.471	638.693	0.84778	259.982	650.583	0.399613	257.35	321.495	0.800477	940.014	964.275	0.974839	1825.89	1155.94	1.57956	5166.71	3787.97	1.36398	770.79	927.65	0.830906	1059.51	1026.53	1.03212
BKT026	3393.88	3438.09	0.987141	2134.54	2743.89	0.777924	2808.41	2405.77	1.16736	1699.08	2525.56	0.672755	336.787	395.1	0.85241	268.634	1481.04	0.181382	130.66	623.915	0.20942	2580.31	5492.2	0.469814	1402.2	1501.62	0.933791	1004.32	1112.89	0.902439
BKT033	1496.53	1589.8	0.941335	2267.5	2373.77	0.955232	555.323	759.409	0.731257	953.015	1474.39	0.646377	402.135	270.182	1.48839	556.62	1186.98	0.468937	344.5	372.156	0.925686	6427.23	5116.45	1.25619	542.611	811.042	0.669029	435.429	558.161	0.780114
BKT038	736.71	1065.08	0.691694	1338.01	1754.68	0.762539	392.533	609.457	0.64407	459.444	669.016	0.686745	100.751	126.154	0.798632	92.3417	328.653	0.28097	847.116	444.633	1.9052	4334.2	4241.06	1.02196	722.452	848.579	0.851367	990.077	1156.23	0.856298
BKT039	724.394	455.237	1.59124	1625.91	876.576	1.85484	303.605	216.311	1.40356	639.59	397.533	1.6089	82.6774	31.8451	2.59624	395.945	411.954	0.961138	317.639	163.522	1.94249	4569.94	1284.57	3.55756	795.233	582.672	1.3648	791.584	557.119	1.42085
BKT040	40.8589	348.991	0.117077	357.063	703.955	0.507224	8.77346	169.738	0.0516883	178.914	260.964	0.685587	10.0051	49.1842	0.203421	4.35205	280.779	0.0154999	40.1013	207.462	0.193295	1362.85	1905.06	0.715382	207.848	524.997	0.395903	248.215	472.744	0.525052
BKT042	2666.04	2762.78	0.964985	2351.51	2765.05	0.850442	2660.2	2661.4	0.999549	2187.42	2976.2	0.73497	147.568	248.65	0.593478	44.7727	508.429	0.0880609	265.283	826.337	0.321035	6694.46	5263.53	1.27186	1913.57	2182.67	0.876707	1470.81	1420.18	1.03565
BKT047	700.536	1209.36	0.579264	1235.04	1890.61	0.653252	315.967	611.536	0.516677	486.388	920.999	0.528109	92.4907	166.456	0.555647	53.8436	583.721	0.092242	466.93	589.702	0.791807	4256.4	4029.19	1.05639	881.618	1213.13	0.72673	1195.08	1420.4	0.841371
BKT053	1172.22	1530.16	0.766076	2123.24	2226.8	0.953496	547.554	794.266	0.689383	1650.22	2175.98	0.758379	295.945	376.401	0.786248	55.4745	438.657	0.126465	121.851	705.062	0.172823	6280.7	4949.17	1.26904	1319.08	1729.69	0.76261	1192.73	1278.78	0.932712
BKT054	302.337	488.756	0.618584	461.752	793.898	0.581626	192.016	328.668	0.584224	167.657	402.554	0.416483	65.4397	75.512	0.866614	237.106	158.11	1.49963	545.326	663.488	0.821909	3620.83	3241.52	1.11701	413.718	737.351	0.561087	428.668	852.964	0.502563
BKT057	758.166	993.364	0.763231	1453.94	1425.63	1.01986	324.245	575.55	0.563365	695.685	1051.21	0.661792	153.974	181.352	0.849034	110.47	409.088	0.270041	684.165	611.947	1.11801	5312.53	3773.32	1.40792	920.393	808.646	1.13819	952.568	821.659	1.15932
BKT059	460.709	240.16	1.91835	879.061	400.154	2.19681	232.546	139.823	1.66315	488.449	251.243	1.94413	51.372	22.5844	2.27466	205.839	56.7355	3.62805	495.98	283.497	1.74951	2267.94	1231.24	1.84199	593.293	270.921	2.18991	795.692	396.858	2.00498
BKT060	98.0132	37.5234	2.61205	545.452	992.398	0.54963	29.436	147.831	0.199119	273.802	343.067	0.798098	81.438	117.256	0.69453	22.0996	86.1016	0.256669	234.531	165.597	1.41627	5621.8	4416.7	1.27285	374.393	747.108	0.501123	414.056	910.096	0.454958
BKT062	410.993	797.536	0.515329	1382.54	1590.17	0.869429	125.712	284.97	0.44114	274.404	773.577	0.354722	152.968	172.125	0.888705	58.2698	367.029	0.158761	210.345	145.922	1.44149	4037.76	3628.5	1.11279	979.685	948.011	1.03341	882.045	928.818	0.949643
BKT063	430.883	735.122	0.586137	944.041	1263.15	0.747368	130.91	336.982	0.388479	348.602	595.085	0.585802	136.92	174.071	0.786576	99.6106	133.048	0.748683	470.692	253.11	1.85964	6472.8	5536.82	1.16905	599.405	973.768	0.615552	607.497	975.693	0.622631
BKT064	1311.46	799.603	1.64014	2950.81	2114.48	1.39552	945.544	437.35	2.16198	1260.62	821.793	1.53399	66.5111	67.7248	0.982079	49.9413	80.9669	0.616812	522.966	666.38	0.784785	6748.81	5264.79	1.28188	2320.39	1542.06	1.50474	1992.59	1407.74	1.41545

## Sheet: Supplementary Table S6
Supplementary Table S6. TIDE dysfunction and exclusion scores
Study ID	Exclusion score	Dysfunction score
BKT001	0.77	0.33
BKT002	-0.26	-0.94
BKT003	1.45	-0.92
BKT004	-1.48	0.81
BKT005	1.64	0.34
BKT006	-0.06	-0.08
BKT008	-1.21	-0.57
BKT009	-3.32	1.09
BKT010	0.27	-1.21
BKT011	-1.45	0.19
BKT014	0.22	0.11
BKT017	0.37	-1.37
BKT020	-1.7	1.56
BKT021	-0.63	-1.17
BKT022	0.89	0
BKT026	-3.4	1.48
BKT033	0.11	0.27
BKT038	-1.26	-0.86
BKT039	0.09	0.82
BKT040	1.27	-1.93
BKT042	-1.92	-0.28
BKT047	0.84	-1.69
BKT053	0.27	-1.25
BKT054	-0.41	-1.58
BKT057	-1.41	-1.48
BKT059	-0.83	1.25
BKT060	1.49	0.15
BKT062	0.97	1.17
BKT063	-0.83	-1.22
BKT064	0.32	0.57

## Sheet: Supplementary Table S7
Supplementary Table S7. The percentage of cytokineproducing cells
	% of IFN-γ producing CD4+ T cell				% of IFN-γ producing CD8+ T cell				% of TNF-α producing CD4+ T cell				% of TNF-α producing CD8+ T cell				% of IL-2 producing CD4+ T cell				% of IL-2 producing CD8+ T cell
Study ID	Unstim	CytoStim	PMA/ Ionomycin	CS - PI	Unstim	CytoStim	PMA/ Ionomycin	CS - PI	Unstim	CytoStim	PMA/ Ionomycin	CS - PI	Unstim	CytoStim	PMA/ Ionomycin	CS - PI	Unstim	CytoStim	PMA/ Ionomycin	CS - PI	Unstim	CytoStim	PMA/ Ionomycin	CS - PI
BKT001	0.6	4.5	23.7	19.2	0.9	19	47.9	28.9	0.9	17.5	65.9	48.4	0.9	19.7	47.9	28.2	0.2	5.3	29.6	24.3	0.5	3.8	27	23.2
BKT002	3.7	42.6	53	10.4	0.4	39.7	53	13.3	5.4	70.6	82.5	11.9	0	42.7	69.8	27.1	1.7	21.6	31.1	9.5	6.8	9.6	25.7	16.1
BKT003	1.6	7.2	18.7	11.5	0.3	34.1	60.8	26.7	0.1	24.3	43.7	19.4	0	37.2	69.9	32.7	0.2	7.9	24.4	16.5	5.7	15.4	35	19.6
BKT004	1.9	7.3	15.9	8.6	0	30.4	48.9	18.5	0	17.6	32.2	14.6	0	29.9	45.5	15.6	0.4	6.2	20.8	14.6	6.4	15	33.4	18.4
BKT005	0.6	8.9	23.6	14.7	0.5	16.9	72.6	55.7	0.4	32.3	64.6	32.3	0.8	25.6	70.5	44.9	0.3	7.6	41	33.4	20.1	19.5	56.7	37.2
BKT006	0	1.5	5.3	3.8	0	1.7	6.4	4.7	0	3.2	6.2	3	0	1.2	3.9	2.7	0	1.5	3.1	1.6	2.9	4.7	9.2	4.5
BKT008	0.4	5.6	11.9	6.3	0.1	23.2	33.3	10.1	0.2	14.1	31.2	17.1	0	23.8	34.8	11	0.3	6.4	13.4	7	6.6	6.4	19	12.6
BKT009	0.4	7.9	16.1	8.2	0.2	21.9	47.9	26	0.2	30.2	44.9	14.7	0.6	29.9	60.6	30.7	0.2	5.6	15.3	9.7	2.7	9.3	26.2	16.9
BKT010	0.2	3.3	3.2	-0.1	0	7.8	11.8	4	0.2	15.5	24.8	9.3	0	13.7	22.4	8.7	0.2	3	5.9	2.9	2.7	4.9	10.6	5.7
BKT011	0.2	6.7	30.7	24	0.1	36	81.8	45.8	0.1	19.5	63.8	44.3	0.1	42.5	84.5	42	0.1	4.9	32.9	28	1.4	16.4	46.6	30.2
BKT014	0	13.4	22.7	9.3	0.4	14.6	26.7	12.1	0.2	25.3	54.6	29.3	0.3	26.6	45.6	19	0.2	11.2	21.3	10.1	0.7	6.5	16.4	9.9
BKT017	0.1	4.5	19.7	15.2	0.1	33.3	83	49.7	0.5	20	60.6	40.6	0.1	31.7	82	50.3	0.1	4	20.1	16.1	3.2	18.2	38.2	20
BKT020	0	6.2	38.6	32.4	0.1	34.6	78.6	44	0	26	74.5	48.5	0.1	49.6	90.5	40.9	0.1	6.1	45.2	39.1	1.5	32.9	76.6	43.7
BKT021	0.4	21.6	37.2	15.6	0.1	34.3	61	26.7	0.9	37.3	61.3	24	0.1	33	66.8	33.8	0.2	19.1	35.4	16.3	1.5	26.8	53.4	26.6
BKT022	0.3	12.9	25.6	12.7	0.2	38.3	72.4	34.1	0.4	29.7	66.9	37.2	0.2	41	87.6	46.6	0.1	11.5	28.4	16.9	13.5	20.6	49.2	28.6
BKT026	1.6	8.9	33.4	24.5	0.4	36.4	78.8	42.4	0.7	22	73.1	51.1	0	25.8	64	38.2	0.8	7.6	24.7	17.1	0.6	4.3	26.5	22.2
BKT033	2.2	12	34.2	22.2	0	25.3	80.9	55.6	0.2	24.6	71	46.4	0.5	34.9	85.2	50.3	0.1	8.2	34.1	25.9	20.5	42.5	74.9	32.4
BKT038	0.1	6.3	14.2	7.9	0.3	29.8	56.7	26.9	0.5	19.1	47.6	28.5	0.6	27.5	50.4	22.9	0.1	6.4	15.6	9.2	0.9	11	25	14
BKT039	4.2	19	45.4	26.4	0.3	28.3	85.1	56.8	0	25.6	66	40.4	0.3	35.2	91.3	56.1	0.4	12.8	40.1	27.3	31.8	49.9	79.3	29.4
BKT040	0.4	0.6	2.6	2	0	2.5	9.2	6.7	0	2	14.5	12.5	0	3.4	11.6	8.2	0.4	2.2	3.9	1.7	0	0.8	3.6	2.8
BKT042	1.8	6.9	55.8	48.9	0.2	34.7	94.6	59.9	0.3	25.5	87.3	61.8	0.5	13.7	40.6	26.9	0	4.1	45.7	41.6	6.3	10.4	56.2	45.8
BKT047	0.6	17.7	39.3	21.6	0.1	38.7	72.3	33.6	0.2	29.2	69.5	40.3	0.6	32.9	69	36.1	0.2	14.8	40.2	25.4	33.7	30.9	55.7	24.8
BKT053	2.3	11.5	40.5	29	0.3	29.7	60.1	30.4	0.8	22.3	68.9	46.6	0.9	34.8	56.6	21.8	0.1	6.6	28.3	21.7	47.2	39.7	51.2	11.5
BKT054	0.5	14.8	40.6	25.8	0	38.2	84.7	46.5	0.4	26.5	76	49.5	0.2	37.1	75.6	38.5	0.1	9	40.1	31.1	36.7	38.6	72.6	34
BKT057	2	8.9	28.8	19.9	4.5	26.5	83.3	56.8	6.3	22.8	70	47.2	5.2	25.4	83.5	58.1	1.5	7	31.1	24.1	3.5	5.1	39.1	34
BKT059	0.2	6	54.9	48.9	0.1	22.4	86.3	63.9	0.4	28.5	82.8	54.3	0.1	38.3	89.6	51.3	0.5	8.4	68.4	60	17.1	23.5	83.6	60.1
BKT060	0.1	9.4	47.1	37.7	0.3	25.7	83.5	57.8	0.3	36.5	84.4	47.9	0.3	50.1	90.7	40.6	0	16.6	69.1	52.5	4.9	13.7	78.7	65
BKT062	0.3	2.3	53.6	51.3	0.1	18	81.6	63.6	1.4	12.2	84.9	72.7	0.2	32.5	82.5	50	0.2	1.7	31.5	29.8	8.1	18.8	54.1	35.3
BKT063	2.9	15.1	42	26.9	1.3	35.2	86.6	51.4	1.9	28	75.6	47.6	0.2	40.8	85	44.2	0	2.8	16.6	13.8	21.5	30.1	44	13.9
BKT064	0.5	5.4	48.1	42.7	0.2	7.6	88.5	80.9	0.6	14.1	83.8	69.7	0.3	8.9	61.3	52.4	0.1	2.3	57.4	55.1	5.5	9.3	21.3	12
CS; CytoStim, PI; PMA/Ionomycin

## Sheet: Supplementary Table S8
Supplementary Table S8. Individual patient´s Ki-67 related score measured by IHC
Study ID	Total Number of Ki-67 possitive cell	Number of Ki-67 possitive tumor cell	Number of Ki-67 positive immune cell		Measured area (μm2)		Ki-67 positive cell density (/mm2)	Ki-67 positive tumor cell density (/mm2)	Ki-67 positive immune cell density (/mm2)
BKT001	260799	205131	55668		1.53408e+08		1700.04	1337.16	362.876
BKT002	45177	33219	11958		9.64659e+07		468.321	344.36	123.961
BKT003	260814	207356	53458		3.12633e+08		834.249	663.257	170.993
BKT004	323125	237171	85954		1.26153e+08		2561.38	1880.03	681.349
BKT005	35942	28248	7694		1.90201e+08		188.969	148.517	40.452
BKT006	309671	244327	65344		2.23882e+08		1383.19	1091.32	291.869
BKT008	481362	363563	117799		1.88083e+08		2559.3	1932.99	626.314
BKT009	168697	120421	48276		7.66992e+07		2199.46	1570.04	629.42
BKT010	605692	505974	99718		4.29696e+08		1409.58	1177.52	232.067
BKT011	349106	272490	76616		9.68665e+07		3603.99	2813.05	790.944
BKT014	166692	132854	33838		1.85855e+08		896.892	714.825	182.066
BKT017	250713	198537	52176		1.84883e+08		1356.06	1073.85	282.211
BKT020	166762	113805	52957		1.97407e+08		844.761	576.498	268.262
BKT021	84288	67373	16915		5.83357e+07		1444.88	1154.92	289.96
BKT022	175383	138180	37203		6.55718e+07		2674.67	2107.31	567.363
BKT026	360918	279893	81025		7.59946e+07		4749.26	3683.07	1066.19
BKT033	105518	78425	27093		8.58095e+07		1229.68	913.943	315.734
BKT038	747117	570069	177048		3.19216e+08		2340.48	1785.84	554.634
BKT039	323095	231725	91370		3.51589e+08		918.956	659.079	259.877
BKT040	141840	114962	26878		1.0633e+08		1333.96	1081.18	252.78
BKT042	246076	172019	74057		1.28145e+08		1920.3	1342.38	577.916
BKT047	337851	251429	86422		2.28332e+08		1479.65	1101.15	378.492
BKT053	537746	421670	116076		1.78742e+08		3008.51	2359.1	649.406
BKT054	158326	127236	31090		1.48197e+08		1068.35	858.559	209.788
BKT057	519285	374663	144622		2.39134e+08		2171.52	1566.75	604.773
BKT059	54073	41090	12983		2.59024e+08		208.756	158.634	50.1227
BKT060	125578	97425	28153		6.54015e+07		1920.11	1489.65	430.464
BKT062	31294	25133	6161		2.68669e+07		1164.78	935.462	229.315
BKT063	292866	226893	65973		1.37456e+08		2130.62	1650.66	479.957
BKT064	602363	495877	106486		2.84591e+08		2116.59	1742.42	374.172

## Sheet: Supplementary Table S9
Supplementary Table S9. Pearson's correlation coefficient between transcriptome-base analysis and Ki-67 staining of IHC
Name	Ki-67 positive cell density	Ki-67 positive tumor cell density	Ki-67 positive immune cell density	Genes
REACTOME_DNA_REPLICATION	0.4638	0.4724	0.4158	KIF20A	CDK2	PSMD14	CDKN1A	CDKN1B	STAG1	NDC80	CENPA	CENPC	POLD3	NUDC	STAG2	DBF4	KIF2C	ZWINT	PMF1	PSMA8	SPC24	SGO2	SGO1	DNA2	E2F1	E2F2	E2F3	SKA1	FEN1	MAPRE1	PSME4	CLASP1	ITGB3BP	ORC6	ORC3	POLA2	CENPI	AHCTF1	NSL1	FBXO5	RPA4	BIRC5	SKA2	NUP43	INCENP	CENPS	KIF2A	LIG1	CENPP
GOBP_NEGATIVE_REGULATION_OF_CELL_CYCLE_G2_M_PHASE_TRANSITION	0.4318	0.4382	0.3924	PSME3	PSMD14	TOPBP1	CHEK1	FOXN3	PSMB11	HUS1B	PSMA8	FHL1	ATF5	FBXL7	PSME4	SYF2	VPS4A	BABAM1	GPR132	DONSON	NOP53	HUS1	MIR195	MIR19B1	MIR19B2	MIR21	FOXO4	MRE11	NBN	ATM	ORC1	MRNIP	FZR1	TAOK3	DTL	UIMC1	PLK1	PINX1	USP47	PSMA1	PSMA2	PSMA3	PSMA4	PSMA5	PSMA6	PSMA7	PSMB1	PSMB2	PSMB3
GOBP_CELL_CYCLE_G1_S_PHASE_TRANSITION	0.4138	0.4091	0.4112	MIR892B	MIR873	CTDSP2	CDK2	CDK3	CDK4	PSME3	CDK6	CTDSPL	CDK7	CDKN1A	CDK2AP2	CDKN1B	CDKN2A	CDKN2B	CDKN2C	CDKN2D	CDKN3	BTN2A2	GPNMB	CARM1	KHDRBS1	PLK2	DBF4	RCC1	PIM2	FAM107A	CHEK2	ECD	PHB2	DCUN1D3	PLK3	PLK5	IQGAP3	TRIM71	LSM11	NACC2	CACUL1	E2F7	CYP1A1	GADD45A	DDX3X	DHFR	ARID3A	E2F1	E2F4
GOBP_NEGATIVE_REGULATION_OF_CELL_CYCLE_PHASE_TRANSITION	0.4065	0.4139	0.3647	MIR892B	MIR873	CTDSP2	CDK2	CDK4	PSME3	CDK6	PSMD14	CTDSPL	CDKN1A	CDK2AP2	CDKN1B	CDKN2A	CDKN2B	CDKN2C	CDKN2D	BTN2A2	NDC80	GPNMB	MAD2L2	CARM1	CENPF	PLK2	TOPBP1	CHEK1	FOXN3	FAM107A	CHEK2	PSMB11	DCUN1D3	PLK3	TPRA1	HUS1B	NACC2	PSMA8	E2F7	GADD45A	ARID3A	DUSP1	E2F1	E2F4	EP300	EZH2	FHL1	ATF5	CNOT1
GOBP_NEGATIVE_REGULATION_OF_MITOTIC_CELL_CYCLE	0.3872	0.3995	0.3303	MIR892B	TOM1L1	CTDSP2	CDK2	CDK4	PSME3	NME6	CDK6	PSMD14	CTDSPL	CDKN1A	CDK2AP2	CDKN1B	CDKN1C	CDKN2A	CDKN2B	CDKN2C	CDKN2D	BTN2A2	NDC80	GPNMB	MAD2L2	CARM1	CENPF	PTTG2	PLK2	BTG3	TOPBP1	CHEK1	FOXN3	ZWINT	FAM107A	CHEK2	PSMB11	DCUN1D3	PLK3	TPRA1	HUS1B	NACC2	ATF2	PSMA8	E2F7	RAD9B	TOM1L2	EME1	CTNNB1
GOBP_SIGNAL_TRANSDUCTION_INVOLVED_IN_CELL_CYCLE_CHECKPOINT	0.3825	0.3805	0.3724	CDK2	CDKN1A	CDKN1B	CARM1	PLK2	CHEK1	CHEK2	TREX1	PLK3	E2F7	GADD45A	ARID3A	E2F1	E2F4	EP300	CNOT1	CNOT6L	CNOT10	ZNF385A	PRPF19	GML	SFN	RGCC	BABAM1	CNOT7	PRMT1	MIR21	MDM2	MDM4	MUC1	ATM	CNOT2	CNOT3	CNOT4	PCNA	FZR1	TRIAP1	GTSE1	DTL	UIMC1	PLAGL1	PLK1	PML	PIDD1	CNOT11	PRKDC
GOBP_CELL_CYCLE_DNA_REPLICATION	0.3742	0.3907	0.3042	ZMPSTE24	POLD3	DBF4	CHEK2	E2F7	DACH1	DNA2	FEN1	FGFR1	ORC3	POLA2	FBXO5	DONSON	NUGGC	LIG1	MCM2	MCM3	MCM4	MCM5	MCM6	MCM7	GMNN	PCNA	RTF2	RTEL1	POLE3	POLA1	POLD1	POLD2	POLE	POLE2	ATRX	INO80	TIPIN	PRIM1	PRIM2	POLE4	AICDA	POLD4	WIZ	RAD51	SENP2	UPF1	RFC1	RFC2	RFC3
GOBP_REGULATION_OF_TRANSCRIPTION_INVOLVED_IN_G1_S_TRANSITION_OF_MITOTIC_CELL_CYCLE	0.3658	0.3763	0.3157	E2F7	DHFR	E2F1	E2F4	E2F6	ESRRB	BRD4	HINFP	FBXO5	GFI1	ID2	NPAT	ORC1	PCNA	POLA1	BACH1	DHFRP1	RB1	RRM2	TFDP1	TFDP2	TYMS	CDT1	CDC45	KLF11	ZPR1	CCNA1	CCNE1	CDC6
GOBP_NATURAL_KILLER_CELL_PROLIFERATION	0.365	0.3262	0.4761	IL23R	ELF4	FLT3LG	PTPN22	HLA-E	IL12B	IL15	IL18	LEP	IL23A	STAT5B
GOBP_POSITIVE_REGULATION_OF_NATURAL_KILLER_CELL_PROLIFERATION	0.3612	0.3235	0.4688	IL23R	FLT3LG	HLA-E	IL12B	IL15	IL18	IL23A	STAT5B
GOBP_POSITIVE_REGULATION_OF_GLIAL_CELL_PROLIFERATION	0.3599	0.3317	0.4364	E2F1	ETV5	UFL1	MTOR	IL1B	IL6	LTA	LYN	MIR125B1	MIR125B2	MIR221	MIR222	MYB	PLAG1	PPP1CC	PRKCH	PRKCI	TSPO	TNF
GOBP_B_CELL_PROLIFERATION	0.356	0.3183	0.4637	ADA	CDKN1A	VAV3	TNFSF13B	CD300A	CHRNB2	TIRAP	FCRL3	TNFRSF13C	CR2	TICAM1	RC3H1	CTLA4	CTPS1	GPR183	AHR	GAPT	FCGR2B	IKZF3	PLCL2	TNFRSF13B	CLCF1	ABL1	TNFRSF21	NCKAP1L	HSPD1	IFNE	IFNA1	IFNA2	IFNA4	IFNA5	IFNA6	IFNA7	IFNA8	IFNA10	IFNA13	IFNA14	IFNA16	IFNA17	IFNA21	IFNB1	IFNW1	IL2	IL4	IL5	IL7
GOBP_POSITIVE_REGULATION_OF_LEUKOCYTE_PROLIFERATION	0.3554	0.3135	0.4772	ADA	CD24	EBI3	CDKN1A	LILRB2	VAV3	TNFSF13B	HHLA2	CORO1A	CHRNB2	TIRAP	FCRL3	TNFRSF13C	TMIGD2	OCSTAMP	CSF1	TICAM1	IL23R	CLECL1	CD55	AGER	GPR183	EFNB1	AIF1	EPO	FGF10	FLT3LG	ICOSLG	CLCF1	CCDC88B	PYCARD	CD274	ANXA1	NCKAP1L	CD209	HLA-DMB	HLA-DPA1	HLA-DPB1	HLA-E	HMGB1	HES1	IGF1	IGF2	IGFBP2	IL1B	IL2
GOBP_POSITIVE_REGULATION_OF_T_CELL_PROLIFERATION	0.3524	0.3084	0.4809	CD24	EBI3	LILRB2	TNFSF13B	HHLA2	CORO1A	TNFRSF13C	TMIGD2	IL23R	CLECL1	CD55	AGER	EFNB1	AIF1	EPO	ICOSLG	CCDC88B	PYCARD	CD274	ANXA1	NCKAP1L	CD209	HLA-DMB	HLA-DPA1	HLA-DPB1	HLA-E	HMGB1	HES1	IGF1	IGF2	IGFBP2	IL1B	IL2	IL2RA	IL4	IL6	IL6ST	IL12A	IL12B	IL12RB1	IL15	IL18	JAK3	LEP	LGALS9	MIR21
GOBP_PRE_REPLICATIVE_COMPLEX_ASSEMBLY_INVOLVED_IN_CELL_CYCLE_DNA_REPLICATION	0.3508	0.3662	0.2854	ORC3	MCM2	MCM3	MCM4	MCM5	MCM6	MCM7
GOBP_MITOTIC_CELL_CYCLE_CHECKPOINT	0.3485	0.3598	0.2964	CDK2	CDKN1A	CDKN1B	CDKN2B	NDC80	MAD2L2	CARM1	CENPF	PLK2	TOPBP1	FOXN3	ZWINT	CHEK2	PLK3	HUS1B	ATF2	E2F7	RAD9B	EME1	GADD45A	DLG1	ARID3A	DUSP1	E2F1	E2F4	EME2	EP300	CNOT1	CNOT6L	CNOT10	ANAPC15	ZNF385A	SYF2	GIGYF2	VPS4A	GML	SFN	RGCC	CNOT7	DONSON	NOP53	APC	HRAS	PRMT1	HUS1	GEN1
GOBP_POSITIVE_REGULATION_OF_B_CELL_PROLIFERATION	0.3307	0.2926	0.441	ADA	CDKN1A	VAV3	TNFSF13B	CHRNB2	TIRAP	FCRL3	TNFRSF13C	TICAM1	GPR183	CLCF1	NCKAP1L	IL2	IL4	IL5	IL7	IL13	MEF2C	MIF	NFATC2	CD320	TLR9	SASH3	PELI1	SLC39A10	PTPRC	IL21	BCL2	BCL6	BST1	TFRC	TLR4	TNFRSF4	ATAD5	CARD11	IRS2	WNT3A	CD38	CD40	CD74	CD81
GOBP_REGULATION_OF_NUCLEAR_CELL_CYCLE_DNA_REPLICATION	0.3232	0.3311	0.2832	ZMPSTE24	DBF4	CHEK2	DACH1	FGFR1	NUGGC	ATRX	INO80	TIPIN	AICDA	WIZ	BCL6	TERF1	TERF2	DBF4B	CDT1	CDC7
GOBP_REGULATION_OF_B_CELL_PROLIFERATION	0.3209	0.2835	0.4295	ADA	CDKN1A	VAV3	TNFSF13B	CD300A	CHRNB2	TIRAP	FCRL3	TNFRSF13C	TICAM1	RC3H1	CTLA4	GPR183	AHR	FCGR2B	IKZF3	TNFRSF13B	CLCF1	TNFRSF21	NCKAP1L	IL2	IL4	IL5	IL7	IL10	IL13	INPP5D	LYN	MEF2C	MIF	MNDA	ATM	NFATC2	PAWR	MZB1	CD320	TLR9	SASH3	PKN1	PELI1	SLC39A10	PTPRC	IL21	BCL2	BCL6	BST1
GOBP_CELL_CYCLE_CHECKPOINT	0.3083	0.3225	0.2486	FEM1B	CDK2	CDKN1A	CDKN1B	CDKN2B	NDC80	MAD2L2	CARM1	CENPF	PLK2	TOPBP1	CHEK1	FOXN3	ZWINT	CHEK2	TREX1	PLK3	HUS1B	ATF2	CRY1	MAPK14	E2F7	RAD9B	EME1	GADD45A	DLG1	DNA2	ARID3A	DUSP1	E2F1	E2F4	EME2	EP300	ERCC6	CNOT1	CNOT6L	INTS7	CNOT10	ANAPC15	ZNF385A	SYF2	HINFP	GIGYF2	TIPRL	FBXO6	FBXO4
GOBP_LEUKOCYTE_PROLIFERATION	0.3016	0.2579	0.4314	ADA	CD24	EBI3	CDKN1A	LILRB2	TCIRG1	BTN2A2	VAV3	GPNMB	CEBPB	TNFSF13B	LILRB1	MALT1	RIPK3	BTN3A1	GLMN	HHLA2	CORO1A	CD300A	VSIG4	CHRNB2	TIRAP	FCRL3	TNFRSF13C	CLC	CLU	TMIGD2	OCSTAMP	CR2	CSF1	CSF1R	IL34	TICAM1	RC3H1	IL23R	CTLA4	CTNNB1	CTPS1	CLECL1	CD55	ACE	DLG1	AGER	DOCK2	GPR183	EFNB1
GOBP_REGULATION_OF_CELL_CYCLE_G2_M_PHASE_TRANSITION	0.2944	0.309	0.2338	ACTR1A	AKAP9	CDK2	CDK4	PSME3	PSMD14	TUBB4A	TUBB4B	DCTN2	CENPF	CETN2	PLK4	SDCCAG8	CNTRL	TOPBP1	CHEK1	FGFR1OP	FOXN3	CEP250	DCTN3	HAUS1	NEDD1	PSMB11	HUS1B	PSMA8	CSNK1D	CSNK1E	NEK10	DCTN1	DYNC1H1	DYNC1I2	TUBB	STOX1	FHL1	ATF5	CEP164	MAPRE1	TPX2	PAXIP1	NINL	CEP131	CEP152	FBXL7	PSME4	CLASP1	HAUS5
GOBP_CELL_CYCLE_PHASE_TRANSITION	0.2919	0.3061	0.2331	MIR892B	MIR873	USH1C	CTDSP2	ACTR1A	OPTN	AKAP9	CDK2	CDK3	CDK4	PSME3	CDK6	PSMD14	CTDSPL	CDK7	CDKN1A	CDK2AP2	CDKN1B	AKAP8	CDKN1C	CDKN2A	CDKN2B	CCNO	CDKN2C	CDKN2D	CDKN3	NPM2	TUBB4A	TUBB4B	BTN2A2	ANAPC10	NDC80	GPNMB	MAD2L2	TACC3	CARM1	UBD	DCTN2	CENPE	CENPF	KHDRBS1	CETN2	PLK4	NES	PLK2	ARPP19
GOBP_NEGATIVE_REGULATION_OF_B_CELL_PROLIFERATION	0.2816	0.2503	0.3718	CD300A	RC3H1	CTLA4	FCGR2B	TNFRSF13B	TNFRSF21	IL10	INPP5D	LYN	MNDA	ATM	PAWR	PKN1	BTK	TYROBP	CASP3
GOBP_POSITIVE_REGULATION_OF_ALPHA_BETA_T_CELL_PROLIFERATION	0.2804	0.2438	0.3881	EBI3	CD55	HLA-E	IL12B	IL18	LGALS9	IL23A	PTPRC	XCL1	RASAL3	SYK	TGFBR2	TNFSF4	CCR2	ZAP70	RIPK2	CD3E	CD28	CD81
GOBP_REGULATION_OF_LEUKOCYTE_PROLIFERATION	0.277	0.2344	0.4042	ADA	CD24	EBI3	CDKN1A	LILRB2	BTN2A2	VAV3	GPNMB	CEBPB	TNFSF13B	LILRB1	RIPK3	GLMN	HHLA2	CORO1A	CD300A	VSIG4	CHRNB2	TIRAP	FCRL3	TNFRSF13C	CLC	TMIGD2	OCSTAMP	CSF1	TICAM1	RC3H1	IL23R	CTLA4	CTNNB1	CLECL1	CD55	DLG1	AGER	GPR183	EFNB1	AHR	AIF1	EPO	ERBB2	FCGR2B	FGF10	IKZF3	FOXJ1	FLT3LG	TMEM131L
GOBP_CELL_PROLIFERATION_IN_MIDBRAIN	0.2767	0.2786	0.2588	PITX3	RYK	WNT1	WNT2	WNT5A	FZD3	FZD6	WNT3A
GOBP_T_CELL_PROLIFERATION_INVOLVED_IN_IMMUNE_RESPONSE	0.2764	0.2351	0.3996	LILRB1	RPS6	SLC11A1	TP53	TNFSF18
GOBP_CELL_CYCLE_G2_M_PHASE_TRANSITION	0.2693	0.2847	0.2073	USH1C	ACTR1A	OPTN	AKAP9	CDK2	CDK4	PSME3	PSMD14	CDK7	CDKN1A	AKAP8	CDKN2B	TUBB4A	TUBB4B	DCTN2	CENPF	KHDRBS1	CETN2	PLK4	NES	ARPP19	SDCCAG8	CNTRL	TOPBP1	CHEK1	CIT	FGFR1OP	FOXN3	CEP250	CHEK2	DCTN3	HAUS1	NEDD1	PSMB11	PLK3	HUS1B	PSMA8	CSNK1D	CSNK1E	NEK10	DCTN1	DYNC1H1	DYNC1I2	DNM2	ENSA	TUBB
GOBP_T_CELL_PROLIFERATION	0.2653	0.2188	0.4056	CD24	EBI3	LILRB2	BTN2A2	GPNMB	CEBPB	TNFSF13B	LILRB1	MALT1	RIPK3	BTN3A1	GLMN	HHLA2	CORO1A	VSIG4	TNFRSF13C	CLC	TMIGD2	RC3H1	IL23R	CTLA4	CTNNB1	CTPS1	CLECL1	CD55	DLG1	AGER	DOCK2	EFNB1	AIF1	ELF4	EPO	ERBB2	FKBP1B	FOXJ1	TMEM131L	ICOSLG	NCSTN	IL27	ABL1	FYN	LRRC32	PLA2G2D	TNFRSF21	GNRH1	CCDC88B
GOBP_ALPHA_BETA_T_CELL_PROLIFERATION	0.2576	0.22	0.3691	EBI3	CD55	DOCK2	ELF4	LGALS9B	CD274	HLA-E	IL12B	IL15	IL18	IRF1	ARG2	LGALS9	ZBTB7B	IL23A	TWSG1	SH3RF1	PTPRC	XCL1	VSIR	RASAL3	LGALS9C	SYK	TGFBR2	TNFSF4	CCR2	ZAP70	TNFRSF14	RIPK2	CD3E	CD28	MAPK8IP1	CD81
GOBP_REGULATION_OF_CELL_CYCLE_PHASE_TRANSITION	0.2554	0.2748	0.1811	MIR892B	MIR873	CTDSP2	ACTR1A	AKAP9	CDK2	CDK4	PSME3	CDK6	PSMD14	CTDSPL	CDKN1A	CDK2AP2	CDKN1B	CDKN1C	CDKN2A	CDKN2B	CDKN2C	CDKN2D	NPM2	TUBB4A	TUBB4B	BTN2A2	ANAPC10	NDC80	GPNMB	MAD2L2	CARM1	UBD	DCTN2	CENPE	CENPF	CETN2	PLK4	PLK2	NEK6	SDCCAG8	DBF4	CNTRL	UBE2C	TOPBP1	CHEK1	FGFR1OP	FOXN3	FAM107A	CEP250
GOBP_CD8_POSITIVE_ALPHA_BETA_T_CELL_PROLIFERATION	0.2523	0.2297	0.3155	HLA-E	IRF1	SH3RF1	XCL1	VSIR	MAPK8IP1
GOBP_NEGATIVE_REGULATION_OF_CELL_CYCLE_PROCESS	0.2417	0.2543	0.1901	MIR892B	MIR873	DUX4	TOM1L1	CTDSP2	YAF2	CDK2	CDK4	PSME3	NME6	CDK6	PSMD14	CTDSPL	CDK9	CDKN1A	CDK2AP2	CDKN1B	CDKN2A	CDKN2B	CDKN2C	CDKN2D	BTN2A2	NDC80	RBM14	GPNMB	MAD2L2	CARM1	CENPF	PTTG2	PLK2	ZNF268	EHMT2	TOPBP1	CHEK1	FOXN3	FAM107A	CHEK2	CBX3	PSMB11	DCUN1D3	PLK3	TPRA1	HUS1B	NACC2	PSMA8	E2F7
GOBP_NEGATIVE_REGULATION_OF_ACTIVATED_T_CELL_PROLIFERATION	0.2398	0.2094	0.3289	BTN2A2	RC3H1	LRRC32	CD274	ARG1	LGALS9	FOXP3	PRKAR1A	PRNP	PDCD1LG2	CASP3
GOBP_REGULATION_OF_CELL_CYCLE_G1_S_PHASE_TRANSITION	0.2375	0.234	0.2388	MIR892B	MIR873	CTDSP2	CDK2	CDK4	PSME3	CDK6	CTDSPL	CDKN1A	CDK2AP2	CDKN1B	CDKN2A	CDKN2B	CDKN2C	CDKN2D	BTN2A2	GPNMB	CARM1	PLK2	FAM107A	CHEK2	ECD	PHB2	DCUN1D3	PLK3	PLK5	LSM11	NACC2	E2F7	CYP1A1	GADD45A	DDX3X	ARID3A	E2F1	E2F4	EGFR	EIF4G1	AIF1	EP300	AKT1	EZH2	FGF10	FHL1	CNOT1	MYO16	PLCB1
GOBP_REGULATION_OF_GLIAL_CELL_PROLIFERATION	0.2369	0.2347	0.2337	CHRM1	ADCYAP1	CREB1	E2F1	ETV5	UFL1	DICER1	MTOR	CERS2	HES1	IDH2	IL1B	IL6	LTA	LYN	MIR125B1	MIR125B2	MIR146A	MIR221	MIR222	ASCL2	MYB	NOTCH1	PLAG1	PPP1CC	PRKCH	PRKCI	PTN	SKI	SOX10	SOX11	TERT	TSPO	TNF	RNF10
GOBP_POSITIVE_REGULATION_OF_EPITHELIAL_CELL_PROLIFERATION_INVOLVED_IN_WOUND_HEALING	0.2146	0.1883	0.2912	JAML	FGF10	B4GALT1	MMP12	ODAM	WNT7A	FZD7	LACRT	CLDN1
GOBP_NEGATIVE_REGULATION_OF_CD4_POSITIVE_ALPHA_BETA_T_CELL_PROLIFERATION	0.2113	0.1654	0.3518	LGALS9B	CD274	ARG2	LGALS9	TWSG1	XCL1	VSIR	LGALS9C
GOBP_REGULATION_OF_MITOTIC_CELL_CYCLE	0.2106	0.2347	0.1228	MIR892B	PARP3	TOM1L1	CTDSP2	ACTR1A	AKAP9	CDK2	CDK4	PSME3	NME6	CDK6	PSMD14	CTDSPL	CDKN1A	CDK2AP2	ZMPSTE24	CDKN1B	STAG1	CDKN1C	CDKN2A	MAEA	CDKN2B	CDKN2C	CDKN2D	NPM2	TUBB4A	TUBB4B	BTN2A2	ANAPC10	NDC80	PRMT5	GPNMB	MAD2L2	TACC3	CARM1	UBD	DCTN2	CENPE	CENPF	CETN2	PLK4	STAG2	PTTG2	PLK2	NEK6	ZNF268
GOBP_MITOTIC_CELL_CYCLE	0.2045	0.2313	0.1079	MIR892B	PDCD6IP	PARP3	TOM1L1	SMC4	USH1C	CTDSP2	KIF20A	CDH13	ACTR1B	ACTR1A	OPTN	AKAP9	CDK2	CDK3	CDK4	PSME3	NME6	CDK6	PSMD14	CTDSPL	CDK7	SPRY1	SPRY2	CDKN1A	CDK2AP2	ZMPSTE24	CDKN1B	AKAP8	STAG1	CDKN1C	CDKN2A	MAEA	CDKN2B	KATNB1	CCNO	CDKN2C	CDKN2D	CDKN3	NPM2	TUBA1B	TUBB3	TUBB4A	TUBB4B	BTN2A2	ANAPC10
GOBP_MEIOSIS_I_CELL_CYCLE_PROCESS	0.1903	0.2034	0.1395	SYCE1L	RNF212B	RAD50	MEI4	SYCP2	CENPC	P3H4	STAG3	PTTG2	PRDM7	DMC1	KLHDC3	CKS2	TDRD9	CNTD1	M1AP	TERB2	EME1	CCDC155	MEI1	MCMDC2	SHOC1	HFM1	DMRT1	AGO4	EME2	CENPX	ERCC1	ERCC4	FANCD2	MAPK15	UBR2	SUN1	SPO11	MEIOB	ANKRD31	SYCE2	RAD54B	PTTG3P	FBXO5	MLH3	MAJIN	TERB1	MEIOC	RNF212	MSH6
GOBP_MEIOTIC_CELL_CYCLE_PROCESS	0.1868	0.2108	0.1005	SYCE1L	RNF212B	SMC4	ACTR3	ACTR2	RAD50	MEI4	NPM2	SYCP2	SMC2	CENPC	P3H4	STAG3	PTTG2	TDRKH	PRDM7	DMC1	KLHDC3	CKS2	TDRD9	CNTD1	M1AP	HUS1B	ASZ1	TAF1L	TERB2	EME1	CCDC155	HORMAD2	MEI1	SGO2	SGO1	MCMDC2	SHOC1	DAZL	HFM1	DMRT1	AGO4	EME2	CENPX	ERCC1	EREG	ERCC4	FANCA	FANCD2	MAPK15
GOBP_POSITIVE_REGULATION_OF_CELL_CYCLE_PHASE_TRANSITION	0.1822	0.2101	0.0832	CDK4	UBE2C	CDCA5	PHB2	LSM11	CYP1A1	DDX3X	EGFR	EIF4G1	AIF1	AKT1	EZH2	STOX1	FGF10	MAPK15	PLCB1	KLHL18	BRD4	STXBP4	SIN3A	ANKRD17	FBXO5	MTBP	GLI1	NSMCE2	RGCC	TMOD3	ANAPC4	ANXA1	APEX1	HSPA2	HYAL1	APP	KCNA5	TOPAZ1	NANOGP8	MIR208A	MIR214	MIR221	MIR222	MIR29A	MIR30A	MDM2	MECP2	MIR372	NEUROG1
GOBP_EPITHELIAL_CELL_PROLIFERATION_INVOLVED_IN_SALIVARY_GLAND_MORPHOGENESIS	0.1786	0.1786	0.1709	FGF10	FGFR2	NKX3-1	SHH	TNF
GOBP_RE_ENTRY_INTO_MITOTIC_CELL_CYCLE	0.1746	0.1829	0.1398	MIR199A1	MIR199A2	MIR199B	CCND1	CCNF
GOBP_GERM_CELL_PROLIFERATION	0.1706	0.1541	0.2174	CIB1	PRDX4	PTGDR2	DMRT1	HPGDS	EIF2S2
GOBP_NEGATIVE_REGULATION_OF_ALPHA_BETA_T_CELL_PROLIFERATION	0.1706	0.1362	0.2759	LGALS9B	CD274	ARG2	LGALS9	ZBTB7B	TWSG1	XCL1	VSIR	LGALS9C	TNFRSF14
GOBP_MEIOTIC_CELL_CYCLE_CHECKPOINT	0.1701	0.1932	0.0873	HUS1B	HUS1	NSUN2	RAD1	TTK	HORMAD1	TRIP13
GOBP_POSITIVE_REGULATION_OF_CELL_CYCLE_G2_M_PHASE_TRANSITION	0.162	0.1725	0.1209	CDK4	STOX1	BRD4	SIN3A	FBXO5	HSPA2	APP	MECP2	NPM1	PBX1	DTL	RCC2	MTA3	RAD51C	RAD51B	CCND1	SMARCD3	WNT10B	ATAD5	DBF4B	CDC7	DYRK3	RAB11A	CCNB1	PHOX2B	VPS4B	CDK1	CDC25A	CDC25B	CDC25C
GOBP_NEGATIVE_REGULATION_OF_KERATINOCYTE_PROLIFERATION	0.1584	0.153	0.1689	KDF1	CD109	EFNB2	INTU	SFN	MIR181B1	MIR181B2	MED1	SLURP1	PTPRK	SNAI2	KLF9	VDR	EPPK1	CASK
GOBP_RESPONSE_TO_CELL_CYCLE_CHECKPOINT_SIGNALING	0.1499	0.1663	0.0898	ZMPSTE24	EME1	APAF1	TIGAR	MUS81	SMC1A	SLX4	FBH1
GOBP_POSITIVE_REGULATION_OF_MEIOTIC_CELL_CYCLE_PHASE_TRANSITION	0.1362	0.1527	0.0762	MAPK15	TOPAZ1	CDC25A	CDC25B	CDC25C
GOBP_MEIOTIC_CELL_CYCLE_PHASE_TRANSITION	0.1318	0.1393	0.1019	MAPK15	TOPAZ1	MOS	OVOL1	TTK	CDC25A	CDC25B	CDC25C
GOBP_POSITIVE_REGULATION_OF_CELL_CYCLE_CHECKPOINT	0.1317	0.1459	0.0795	NDC80	GEN1	MAD2L1	DYNC1LI1	PCID2	PROX1	CCAR2	TPR	XRCC3
GOBP_NK_T_CELL_PROLIFERATION	0.1303	0.1122	0.1837	ELF4	IL12B	IL15	IL18	ZBTB7B	IL23A	RASAL3
GOBP_POSITIVE_REGULATION_OF_MEIOTIC_CELL_CYCLE	0.129	0.1331	0.1103	NPM2	PRDM7	DAZL	DMRT1	MAPK15	SIRT2	PLCB1	ANKRD31	MEIOC	INSR	TOPAZ1	LFNG	MSX1	MSX2	OVOL1	WNT4	PIWIL2	PRDM9	YTHDC2	UBE2B	WNT5A	CDC25A	CDC25B	CDC25C
GOBP_CELL_CYCLE_PROCESS	0.1278	0.1496	0.0513	MIR892B	MIR873	SYCE1L	KLLN	PDCD6IP	DUX4	DDX11L8	PARP3	TOM1L1	RNF212B	SMC4	CEP295NL	USH1C	ACTR3	ACTR2	GOLGA8R	CTDSP2	RAD50	KIF20A	ACTR1B	ACTR1A	OPTN	YAF2	AKAP9	CDK2	CDK3	CDK4	MEI4	PSME3	CDK5	NME6	CDK6	PSMD14	CTDSPL	CDK7	RIDA	CDK9	SPRY1	SPRY2	CDKN1A	CDK2AP2	ZMPSTE24	CDKN1B	AKAP8	STAG1	CDKN1C
GOBP_NEGATIVE_REGULATION_OF_CELL_CYCLE	0.1195	0.1378	0.0544	MIR892B	MIR873	KLLN	DUX4	MIR711	TOM1L1	CTDSP2	FEM1B	YAF2	CDK2	CDK4	PSME3	CDK5	NME6	CDK6	PSMD14	CTDSPL	CDK7	CDK9	CDKN1A	CDK2AP2	CDKN1B	CDKN1C	CDKN2A	CDKN2B	CDKN2C	CDKN2D	RRAGB	CDKN3	BTN2A2	NDC80	RBM14	GPNMB	MAD2L2	CARM1	CEBPA	MYBBP1A	IPO7	LAMTOR5	AC008870.1	HEXIM1	CENPF	GAS2L1	CGRRF1	CGREF1	RRAGA
GOBP_OLIGODENDROCYTE_PROGENITOR_PROLIFERATION	0.114	0.0969	0.1649	CDH2	ADCYAP1	EMX1	SIRT2	LRP2	LYN	GJC2	PTPRZ1
GOBP_METAPHASE_ANAPHASE_TRANSITION_OF_CELL_CYCLE	0.1108	0.1508	-0.0246	NDC80	MAD2L2	TACC3	CENPE	CENPF	NEK6	DUSP1	MAPK15	CDC26	ANAPC15	FBXO5	NSMCE2	ANAPC4	APC	GEN1	IK	MAD2L1	MOS	ATM	DYNC1LI1	ANAPC5	LCMT1	ANAPC11	PLK1	SPDL1	CDK5RAP2	RIOK2	PCID2	TEX14	PSMG2	HECW2	RAD21	RB1	ANAPC1	BUB1	BUB1B	TPR	TTK	XRCC3	ZNF207	CDT1	MAD1L1	USP44	CUL3	KLHL22	CDC23
GOBP_REGULATION_OF_CELL_CYCLE_PROCESS	0.11	0.1319	0.0336	MIR892B	MIR873	PDCD6IP	DUX4	PARP3	TOM1L1	CEP295NL	CTDSP2	KIF20A	ACTR1A	YAF2	AKAP9	CDK2	CDK4	PSME3	CDK5	NME6	CDK6	PSMD14	CTDSPL	CDK9	CDKN1A	CDK2AP2	ZMPSTE24	CDKN1B	STAG1	CDKN1C	CDKN2A	CDKN2B	CDKN2C	CDKN2D	NPM2	TUBB4A	TUBB4B	BTN2A2	ANAPC10	NDC80	PRMT5	RBM14	GPNMB	MAD2L2	TACC3	CARM1	MYBBP1A	UBD	DCTN2
GOBP_NEGATIVE_REGULATION_OF_GLIAL_CELL_PROLIFERATION	0.1064	0.1092	0.0926	ADCYAP1	DICER1	CERS2	HES1	IDH2	MIR146A	ASCL2	NOTCH1	PTN	SKI	SOX10	SOX11	TERT	TSPO	RNF10
GOBP_MEIOTIC_CELL_CYCLE	0.1045	0.1336	0.0049	SYCE1L	RNF212B	SMC4	ACTR3	ACTR2	RAD50	CDK2	RBM7	MEI4	NPM2	SYCP2	TUBGCP3	SMC2	CENPC	P3H4	STAG3	STAG2	PTTG2	TUBGCP2	SPIN1	TDRKH	PRDM7	DMC1	TUBGCP5	KLHDC3	SLC26A8	CKS2	TDRD9	CNTD1	M1AP	H1-8	ZFP42	HUS1B	ASZ1	TAF1L	PIWIL4	TERB2	EME1	CCDC155	HORMAD2	MEI1	SGO2	SGO1	MCMDC2	SHOC1	DAZL
GOBP_INNER_CELL_MASS_CELL_PROLIFERATION	0.1017	0.1306	0.003	TAF8	PRPF19	SBDS	PELO	NCAPG2	SALL4	BRCA2	PALB2	NDEL1	GINS4	ZPR1	COPS2	GINS1
GOBP_NEGATIVE_REGULATION_OF_METAPHASE_ANAPHASE_TRANSITION_OF_CELL_CYCLE	0.0994	0.1381	-0.0314	NDC80	MAD2L2	CENPF	DUSP1	ANAPC15	FBXO5	APC	GEN1	IK	MAD2L1	MOS	ATM	DYNC1LI1	LCMT1	PLK1	SPDL1	CDK5RAP2	PCID2	TEX14	PSMG2	RAD21	BUB1	BUB1B	TPR	TTK	XRCC3	ZNF207	CDT1	MAD1L1	USP44	KLHL22	CCNB1	ZW10	BUB3	AURKB	TRIP13	CDC20
GOBP_POSITIVE_REGULATION_OF_NUCLEAR_CELL_CYCLE_DNA_REPLICATION	0.0993	0.1184	0.0324	DBF4	FGFR1	ATRX	INO80	WIZ	DBF4B	CDC7
GOBP_NEGATIVE_REGULATION_OF_CELL_CYCLE_G1_S_PHASE_TRANSITION	0.0983	0.0842	0.1402	MIR892B	MIR873	CTDSP2	CDK2	CDK4	CDK6	CTDSPL	CDKN1A	CDK2AP2	CDKN1B	CDKN2A	CDKN2B	CDKN2C	CDKN2D	BTN2A2	GPNMB	CARM1	PLK2	FAM107A	CHEK2	DCUN1D3	PLK3	NACC2	E2F7	GADD45A	ARID3A	E2F1	E2F4	EP300	EZH2	FHL1	CNOT1	MYO16	CNOT6L	FBXO7	CNOT10	ZNF385A	KANK2	GIGYF2	GML	SFN	RGCC	BRD7	CNOT7	PRMT2	PRMT1
GOBP_REGULATION_OF_NK_T_CELL_PROLIFERATION	0.0977	0.0772	0.1604	IL12B	IL18	ZBTB7B	IL23A	RASAL3
GOBP_CELL_CYCLE	0.0972	0.1246	0.0038	MIR892B	MIR873	SYCE1L	KLLN	PDCD6IP	BCL2L11	DUX4	DDX11L8	MIR711	CHAF1A	PARP3	TOM1L1	RNF212B	SMC4	CEP295NL	USH1C	ACTR3	ACTR2	GOLGA8R	CTDSP2	RAD50	KIF20A	FEM1B	CDH13	ACTR1B	ACTR1A	OPTN	YAF2	AKAP9	CDK2	RBM7	CDK3	CDK4	MEI4	PSME3	CDK5	NME6	CDK6	PSMD14	CTDSPL	CDK7	CDK8	RIDA	CDK9	SPRY1	SPRY2
GOBP_NEGATIVE_REGULATION_OF_MYOBLAST_PROLIFERATION	0.0963	0.0852	0.1285	MSTN	MIR10A	MIR1-1	MIR1-2	MIR133A1	MIR133A2	MIR134	MIR204	MIR133B	MYOD1	MIR499A
GOBP_FIBROBLAST_PROLIFERATION	0.0931	0.0684	0.1698	CDK4	CDK6	CDKN1A	ZMPSTE24	B4GALT7	CD300A	CREB1	CTNNB1	DAB2IP	DACH1	DHX9	AGT	AGTR2	E2F1	EGFR	NLRC3	EMD	EREG	ESR1	FGF10	TRIM32	WAPL	FN1	MORC3	FOSL2	FTH1	GAS6	FBXO4	NUPR1	GSTP1	ANXA2	ANXA2P2	C1QL4	IGF1	AQP1	IL13	JUN	LIG4	LTA	MIR17	MIF	MYB	MYC	NDUFS4	NF1	DDR2
GOBP_POSITIVE_REGULATION_OF_KERATINOCYTE_PROLIFERATION	0.093	0.0916	0.0936	CDH3	REG3G	FGF7	FGF10	STXBP4	HAS2	AREG	MIR21	MDK	NOTCH2	REG3A	TGM1	TLR4	TP63
GOBP_NEGATIVE_REGULATION_OF_EPITHELIAL_CELL_PROLIFERATION_INVOLVED_IN_PROSTATE_GLAND_DEVELOPMENT	0.0858	0.0903	0.0674	CDKN1B	NKX3-1	SERPINF1	EAF2	STK11	WDR77
GOBP_POSITIVE_REGULATION_OF_FIBROBLAST_PROLIFERATION	0.0856	0.0638	0.153	CDK4	CDK6	CDKN1A	DHX9	AGT	E2F1	EGFR	EREG	ESR1	FGF10	WAPL	FN1	FOSL2	GAS6	ANXA2	ANXA2P2	IGF1	AQP1	IL13	JUN	LIG4	MIR17	MIF	MYB	MYC	NDUFS4	DDR2	PDGFA	SIRT6	PDGFB	PDGFRA	PDGFRB	PLA2G1B	PML	PRKDC	PDGFC	ZMIZ1	S100A6	BMI1	BTC	WNT1	WNT2	WNT5A	RNASEH2B	CTC1	PDGFD
GOBP_POSITIVE_REGULATION_OF_CELL_CYCLE_PROCESS	0.0825	0.0983	0.0274	CDK2	CDK4	CDKN1A	CDKN1B	NPM2	NDC80	CARM1	MYBBP1A	SPAG5	PLK4	GIPC1	PLK2	USP19	DBF4	UBE2C	PRDM7	CIT	CHEK2	CDCA5	PHB2	UHRF2	MRGPRX2	PLK3	NUDT16	LSM11	UBXN2B	E2F7	CCN2	DAB2IP	CEP120	CYP1A1	DAZL	GADD45A	DDX3X	DDX11	CDC14C	DMRT1	DYNC1H1	DRD2	DRD3	ARID3A	E2F1	E2F4	ECT2	EDN1	EDN3
GOBP_POSITIVE_REGULATION_OF_CELL_CYCLE_ARREST	0.0799	0.0791	0.0791	CDK2	CDKN1A	CDKN1B	CARM1	MYBBP1A	PLK2	CHEK2	UHRF2	PLK3	E2F7	DAB2IP	GADD45A	ARID3A	E2F1	E2F4	EP300	FAP	CNOT1	RRP8	CNOT6L	CNOT10	ZNF385A	GATA6	GML	SFN	RGCC	CNOT7	PRMT1	ID2	INSM1	MIR200B	MIR34A	MDM2	MDM4	FOXO4	MUC1	MYOG	ATM	CNOT2	CNOT3	CNOT4	PCNA	CRLF3	TRIAP1	GTSE1	PKD2
GOBP_POSITIVE_REGULATION_OF_CELL_CYCLE_G1_S_PHASE_TRANSITION	0.0767	0.1157	-0.0538	PHB2	LSM11	CYP1A1	DDX3X	EGFR	EIF4G1	AIF1	AKT1	EZH2	FGF10	PLCB1	STXBP4	ANKRD17	MTBP	GLI1	RGCC	ANXA1	APEX1	HYAL1	KCNA5	NANOGP8	MIR208A	MIR214	MIR221	MIR222	MIR29A	MIR30A	MDM2	MIR372	PLRG1	PAF1	KMT2E	MEPCE	MIR495	MIR515-1	MIR515-2	MIR520A	MIR519D	MIR520H	RPTOR	CCND1	RDX	DDRGK1	ADAM17	MIR590	TERT
GOBP_POSITIVE_REGULATION_OF_CD4_POSITIVE_ALPHA_BETA_T_CELL_PROLIFERATION	0.0758	0.0526	0.1483	CD55	LGALS9	XCL1	TGFBR2	CD81
GOBP_ACTIVATED_T_CELL_PROLIFERATION	0.0723	0.0252	0.2233	CD24	BTN2A2	RIPK3	BTN3A1	HHLA2	CLC	TMIGD2	RC3H1	IL23R	AGER	EPO	ICOSLG	ABL1	FYN	LRRC32	PYCARD	CD274	HMGB1	IGF1	IGF2	IGFBP2	IL2	IL2RA	IL12B	IL12RB1	IL18	ARG1	LGALS9	MIR21	MIR30B	FOXP3	IL23A	PRKAR1A	PRNP	GPAM	RPS3	SATB1	STAT5B	PDCD1LG2	CASP3	TNFSF9	FADD
GOBP_MEIOSIS_II_CELL_CYCLE_PROCESS	0.0715	0.0905	0.0064	HORMAD2	SGO2	DAZL	PPP2R1A	RAD51C	BUB1	BUB1B	MEIKIN	HORMAD1	MASTL
GOBP_CD4_POSITIVE_ALPHA_BETA_T_CELL_PROLIFERATION	0.0705	0.0364	0.1788	CD55	LGALS9B	CD274	ARG2	LGALS9	TWSG1	XCL1	VSIR	LGALS9C	TGFBR2	CD81
GOBP_NEGATIVE_REGULATION_OF_LEUKOCYTE_PROLIFERATION	0.0608	0.0289	0.1624	LILRB2	BTN2A2	GPNMB	CEBPB	LILRB1	GLMN	CD300A	VSIG4	RC3H1	CTLA4	DLG1	ERBB2	FCGR2B	FOXJ1	TMEM131L	TNFRSF13B	LRRC32	PLA2G2D	GREM1	TNFRSF21	GNRH1	LGALS9B	CD274	GSTP1	PLA2G2E	HLA-G	CLEC4G	IHH	IL2	IL2RA	IL10	IDO1	INPP5D	ARG1	ARG2	LGALS9	LYN	MNDA	ATM	PAWR	FOXP3	ZBTB7B	GAL	ENPP3	PLA2G2A	IL20RB
GOBP_NEGATIVE_REGULATION_OF_CELL_CYCLE_CHECKPOINT	0.0549	0.0789	-0.0259	CHEK2	PPP1R10	DDX39B	CDT1	THOC5	THOC1
GOBP_POSITIVE_REGULATION_OF_CELL_POPULATION_PROLIFERATION	0.0549	0.0401	0.1007	ADA	AKT3	CDH3	MIR509-2	MIR509-3	CD24	PDCD6	MIR1290	MIR711	APELA	C8orf17	COX17	CDH13	NAMPT	EBI3	CDK2	CDK4	PRAMEF27	ADAM10	CALCRL	CDK6	ABCC4	CDKN1A	CDKN1B	LILRB2	DNAJA2	TCIRG1	CCL26	MYCNOS	YAP1	N4BP2L2	CDX2	VAV3	CARM1	CIB1	MAB21L2	STAMBP	TNFSF13B	SIX2	NES	KDM5B	ZNF268	CGA	HPSE	PPARGC1A	PRDX3
GOBP_CHROMOSOME_ORGANIZATION_INVOLVED_IN_MEIOTIC_CELL_CYCLE	0.0418	0.0699	-0.0515	SYCE1L	RNF212B	SMC4	RAD50	MEI4	SYCP2	SMC2	P3H4	STAG3	DMC1	TERB2	CCDC155	HORMAD2	MEI1	SGO2	MCMDC2	AGO4	FANCD2	NCAPD3	SUN1	NCAPH	SPO11	MEIOB	ANKRD31	SYCE2	MLH3	MAJIN	TERB1	MEIOC	RNF212	NCAPH2	C14orf39	CCDC36	MLH1	MRE11	MSH4	ATM	ATRX	PPP2R1A	NDC1	TEX15	TEX12	TEX11	PRDM9	CCNB1IP1	RAD51
GOBP_POSITIVE_REGULATION_OF_ACTIVATED_T_CELL_PROLIFERATION	0.0384	0.0088	0.1336	CD24	HHLA2	TMIGD2	IL23R	AGER	EPO	ICOSLG	PYCARD	HMGB1	IGF1	IGF2	IGFBP2	IL2	IL2RA	IL12B	IL12RB1	IL18	MIR21	MIR30B	IL23A	GPAM	RPS3	STAT5B	TNFSF9	FADD
GOBP_CELL_PROLIFERATION_IN_HINDBRAIN	0.0326	0.0204	0.0711	EGF	ATF5	GBX2	GLI1	GLI2	LHX1	RERE	CEND1	RORA	LHX5	SHH	SLC6A4	SMO	C5AR1	PSMG1	GPR37L1
GOBP_POSITIVE_REGULATION_OF_CELL_CYCLE	0.0315	0.0529	-0.0396	BCL2L11	CDK2	CDK4	CDK9	CDKN1A	CDKN1B	CCNYL3	NPM2	CITED2	NDC80	CARM1	MYBBP1A	SPAG5	PLK4	GIPC1	PLK2	ZNF268	USP19	DBF4	UBE2C	PRDM7	CHEK1	CIT	CHEK2	CDCA5	PHB2	UHRF2	CKS1B	CKS2	MRGPRX2	PLK3	NUDT16	LSM11	UBXN2B	E2F7	CCN2	TTL	CCNYL1	DAB2IP	CEP120	CYP1A1	DAZL	GADD45A	DDX3X	DDX11	CDC14C
GOBP_CELL_PROLIFERATION_IN_FOREBRAIN	0.0174	0.0444	-0.0716	IGF2BP1	CEP120	DCT	ARX	EMX2	FABP7	FGF8	FGFR1	FGFR2	DISC1	GLI3	PCM1	POU3F2	POU3F3	KIF1A	RRM1	LHX5	SIX3	WNT7A	AKNA	HOOK3	DOCK7	DIXDC1	NUMB	WNT3A	NUMBL	ZEB2	KIF14
GOBP_POSITIVE_REGULATION_OF_OSTEOBLAST_PROLIFERATION	0.0141	0.0064	0.0383	HPSE	CTHRC1	ABL1	GATA1	SOX8	TMEM119	CCN1	ITGAV	LTF	BMP2
GOBP_NEGATIVE_REGULATION_OF_EPITHELIAL_CELL_PROLIFERATION	0.0132	0.0035	0.0442	MIR2355	CDK6	RIDA	CDKN1B	CDKN1C	CDKN2B	CNMD	STRAP	DUSP10	PDCD10	PHB2	KDF1	CD109	CPB2	ATF2	DAB2IP	DLG1	EFNB2	NLRC3	EREG	FGFR2	VASH1	FLT1	SULF1	IFT172	GATA3	NKX2-8	TINF2	NUPR1	GDF2	GJA1	INTU	GPC3	SFN	RGCC	HPN	APOE	APOH	AR	ISL1	KRT4	MIR126	MIR129-1	MIR129-2	MIR132	MIR146A
GOBP_B_CELL_PROLIFERATION_INVOLVED_IN_IMMUNE_RESPONSE	0.0114	-0.0225	0.1215	GAPT	PLCL2	ABL1	CD180	TLR4	CD19
GOBP_GLIAL_CELL_PROLIFERATION	0.0087	-0.0045	0.0514	CHRM1	ADCYAP1	CLU	CREB1	CSF1	CSF1R	IL34	LGI4	E2F1	EEF2	ETV5	PTK2B	UFL1	DICER1	MTOR	CERS2	HES1	IDH2	IL1B	IL6	AREG	LEPR	LTA	LYN	MIR125B1	MIR125B2	MIR146A	MIR221	MIR222	ASCL2	MYB	NF2	NOTCH1	PENK	PLAG1	TREM2	PPP1CC	PRKCH	PRKCI	PTN	CX3CL1	SKI	SOX4	SOX10	SOX11	TERT
GOBP_NEGATIVE_REGULATION_OF_FIBROBLAST_PROLIFERATION	0.0071	-0.0197	0.0946	B4GALT7	CD300A	DAB2IP	DACH1	AGTR2	NLRC3	EMD	TRIM32	MORC3	FTH1	FBXO4	NUPR1	GSTP1	C1QL4	LTA	MYC	NF1	PAWR	MED31	PPARG	MIR494	BAX	PEX2	SFRP1	SKI	TP53	CDC73	MED25	PARP10	TP53INP1
GOBP_NEGATIVE_REGULATION_OF_T_CELL_PROLIFERATION	0.0063	-0.0222	0.0995	LILRB2	BTN2A2	GPNMB	CEBPB	LILRB1	GLMN	VSIG4	RC3H1	CTLA4	DLG1	ERBB2	FOXJ1	TMEM131L	LRRC32	PLA2G2D	TNFRSF21	GNRH1	LGALS9B	CD274	PLA2G2E	HLA-G	CLEC4G	IHH	IL2RA	IL10	IDO1	ARG1	ARG2	LGALS9	PAWR	FOXP3	ZBTB7B	PLA2G2A	IL20RB	PRKAR1A	PRNP	TWSG1	PELI1	PTPN6	XCL1	SDC4	VSIR	SFTPD	PLA2G2F	SHH	MARCHF7
GOBP_REGULATION_OF_CEREBELLAR_GRANULE_CELL_PRECURSOR_PROLIFERATION	0.0058	0.0142	-0.0218	EGF	GLI1	GLI2	LHX1	CEND1	LHX5	SHH	SLC6A4	SMO	GPR37L1
GOBP_MACROPHAGE_PROLIFERATION	0.0051	0.0106	-0.013	CLU	CSF1	CSF1R	IL34	MIR181B1	MIR181B2	TREM2	CX3CL1	IL33
GOBP_MICROGLIAL_CELL_PROLIFERATION	0.0051	0.0106	-0.013	CLU	CSF1	CSF1R	IL34	TREM2	CX3CL1	IL33
GOBP_NEGATIVE_REGULATION_OF_ENDOTHELIAL_CELL_PROLIFERATION	0.0042	0.0095	-0.0133	MIR2355	CNMD	PDCD10	VASH1	FLT1	SULF1	GDF2	GJA1	RGCC	APOE	APOH	MIR126	MIR129-1	MIR129-2	MIR132	MIR146A	MIR152	MIR15A	MIR15B	MIR16-1	MIR16-2	MIR193A	MIR21	MIR22	MIR222	MIR24-1	MIR24-2	MIR26A1	MIR26A2	MIR29C	MIR30B	MIR30E	MIR34A	MIR98	MEF2C	MIR133B	MIR342	NF1	NGFR	MIR361	MIR424	ATP5F1A	GHRL	DLL4	PPARG	SYNJ2BP
GOBP_REGULATION_OF_CELL_CYCLE	0.004	0.0303	-0.0822	MIR892B	MIR873	KLLN	PDCD6IP	BCL2L11	DUX4	MIR711	PARP3	TOM1L1	CEP295NL	CTDSP2	KIF20A	FEM1B	ACTR1A	YAF2	AKAP9	CDK2	CDK3	CDK4	PSME3	CDK5	NME6	CDK6	PSMD14	CTDSPL	CDK7	CDK8	CDK9	CDKN1A	CDK2AP2	ZMPSTE24	CDKN1B	CCNYL3	STAG1	CDKN1C	CDKN2A	MAEA	CDKN2B	CCNO	CDKN2C	CDKN2D	RRAGB	CDKN3	NPM2	CITED2	TUBB4A
GOBP_REGULATION_OF_CELL_CYCLE_ARREST	0.0034	0.015	-0.0345	CDK2	CDK4	CDK5	CDK9	CDKN1A	CDKN1B	CARM1	MYBBP1A	PLK2	ZNF268	CHEK2	UHRF2	PLK3	E2F7	DAB2IP	SDE2	GADD45A	ARID3A	E2F1	E2F4	EP300	AKT2	EVI2B	FAP	FGF10	FOXE3	CNOT1	FOXM1	RRP8	CNOT6L	CNOT10	ZNF385A	GATA6	BIN1	GML	SFN	GPER1	RGCC	CNOT7	PRMT1	HSP90AB1	ID2	INSM1	NUPR2	MIR200B	MIR34A
GOBP_NEGATIVE_REGULATION_OF_NEUROBLAST_PROLIFERATION	-0.0075	-0.0073	-0.008	VAX1	CTNNA1	MIR137	NF1	PTN	TP53
GOBP_POSITIVE_REGULATION_OF_G1_S_TRANSITION_OF_MITOTIC_CELL_CYCLE	-0.01	0.0282	-0.1341	LSM11	CYP1A1	DDX3X	EGFR	EIF4G1	AIF1	AKT1	FGF10	PLCB1	ANKRD17	MTBP	RGCC	ANXA1	APEX1	HYAL1	KCNA5	MIR208A	MIR214	MIR221	MIR222	MIR29A	MIR30A	MDM2	MIR372	PLRG1	KMT2E	MEPCE	MIR495	MIR515-1	MIR515-2	MIR520A	MIR519D	MIR520H	RPTOR	CCND1	RDX	ADAM17	MIR590	TERT	UBE2E2	CDC45	CUL4B	CUL4A	LSM10	CDK10	CCND2
GOBP_POSITIVE_REGULATION_OF_MITOTIC_CELL_CYCLE	-0.0108	0.0243	-0.1249	CDK4	NDC80	UBE2C	CDCA5	PHB2	LSM11	UBXN2B	TTL	CYP1A1	DDX3X	DMRT1	DRD3	DUSP3	EDN1	EDN3	EGF	EGFR	EIF4E	EIF4EBP1	EIF4G1	AIF1	EREG	AKT1	STOX1	FGF8	FGF10	FGFR1	SMC5	PLCB1	KLHL18	USP22	BRD4	NUP62	ABL1	EPGN	NIPBL	SIN3A	SH2B1	ANKRD17	POLDIP2	FBXO5	MTBP	NSMCE2	RGCC	TMOD3	ANAPC4
GOBP_SCHWANN_CELL_PROLIFERATION	-0.0143	0.0093	-0.0906	DICER1	CERS2	MIR221	MIR222	ASCL2	NF2	SKI	SOX10	RNF10
GOBP_NEGATIVE_REGULATION_OF_FAT_CELL_PROLIFERATION	-0.0403	-0.0092	-0.1399	E2F1	E2F3	GATA2	TFDP1	PER2
GOBP_REGULATION_OF_MAMMARY_GLAND_EPITHELIAL_CELL_PROLIFERATION	-0.0435	-0.023	-0.1083	DEAF1	KDM5B	MST1L	PHB2	IQGAP3	GATA3	GPX1	HOXA5	MST1	RTN4	BAX	CCND1	ROBO1	RREB1	BRCA2	ZNF703	PYGO2
GOBP_REGULATION_OF_KERATINOCYTE_PROLIFERATION	-0.0439	-0.0526	-0.0137	CDH3	YAP1	KDF1	REG3G	CD109	EFNB2	FGF7	FGF10	STXBP4	INTU	SFN	HAS2	AREG	MIR181B1	MIR181B2	MIR21	MDK	NOTCH2	REG3A	MED1	PRKD1	SLURP1	PTPRK	OVOL2	SRSF6	BCL11B	SNAI2	ZFP36L1	KLF9	TGM1	TLR4	VDR	ZFP36	EPPK1	CASK	TP63
GOBP_OSTEOCLAST_PROLIFERATION	-0.0472	-0.065	0.0127	TCIRG1	OCSTAMP	CSF1	FLT3LG	GREM1	NPR3	PTH	TNFAIP3	TNFSF11
GOBP_POSITIVE_REGULATION_OF_BLOOD_VESSEL_ENDOTHELIAL_CELL_PROLIFERATION_INVOLVED_IN_SPROUTING_ANGIOGENESIS	-0.048	-0.0462	-0.0518	APELA	AGTR1	APLNR	PPP1R16B	GATA2	HMOX1	MIRLET7B	MIR101-1	MIR101-2	MIR10A	MIR10B	MIR126	MIR132	MIR146A	MIR23A	MIR27A	MIR27B	MIR503	JCAD	MIR487B	VEGFA	FGFBP1
GOBP_NEGATIVE_REGULATION_OF_SCHWANN_CELL_PROLIFERATION	-0.0484	-0.0248	-0.1234	DICER1	CERS2	ASCL2	SKI	SOX10	RNF10
GOBP_MYOBLAST_PROLIFERATION	-0.0515	-0.067	0.0014	KLHL41	ATF2	ZNF609	GATA6	ANKRD2	MSTN	GPX1	HGF	IGF1	KCNA5	MALAT1	MIR10A	MIR1-1	MIR1-2	MIR133A1	MIR133A2	MIR134	MIR204	MEIS2	MIR133B	MYOD1	PAX7	PPARD	MIR499A	SOX15	MEGF10	ATOH8	PAXBP1
GOBP_KERATINOCYTE_PROLIFERATION	-0.0613	-0.0699	-0.0304	CDH3	CDH13	YAP1	FST	KLK8	KDF1	REG3G	CD109	EFNB2	SDR16C5	EREG	FGF7	FGF10	STXBP4	INTU	SFN	HAS2	IRF6	AREG	KRT2	MIR181B1	MIR181B2	MIR21	MDK	NOTCH2	REG3A	WNT16	PPARD	MED1	FERMT1	PRKD1	SLURP1	PTCH1	PTPRK	OVOL2	SRSF6	BCL11B	SNAI2	ZFP36L1	KLF9	TGM1	TLR4	VDR	ZFP36	EPPK1	CASK
GOBP_NEGATIVE_REGULATION_OF_CELL_PROLIFERATION_INVOLVED_IN_KIDNEY_DEVELOPMENT	-0.0644	-0.0584	-0.0813	FLCN	GATA3	MIR125A	BMP4	BMP7	WT1
GOBP_POSITIVE_REGULATION_OF_CELL_PROLIFERATION_IN_BONE_MARROW	-0.0764	-0.0952	-0.0115	FGFR2	FLT3LG	MIR27B	MEF2C	MAP3K3	LEF1	PTH	HMGA2
GOBP_FAT_CELL_PROLIFERATION	-0.0814	-0.0639	-0.1347	E2F1	E2F3	VSTM2A	FGF10	GATA2	PID1	TFDP1	FTO	FGF16	PER2
GOBP_REGULATION_OF_OSTEOCLAST_PROLIFERATION	-0.0819	-0.0983	-0.0249	OCSTAMP	FLT3LG	GREM1	PTH	TNFAIP3
GOBP_POSITIVE_REGULATION_OF_HEPATOCYTE_PROLIFERATION	-0.0835	-0.0678	-0.1315	HPN	MDK	MED1	PTN	TNFAIP3	XBP1	CFLAR	WNT3A
GOBP_REGULATION_OF_CELL_POPULATION_PROLIFERATION	-0.0838	-0.0955	-0.042	ADA	CDH2	AKT3	NR2E3	MIR675	ABI1	CDH3	MIR509-2	MIR892B	MIR665	MIR873	MIR509-3	CD24	PDCD6	SH2B3	DUX4	CDH5	MIR1290	MIR711	MIR2355	APELA	C8orf17	MIR4632	COX17	PTPRU	TSPAN32	SGK2	CDH13	NAMPT	TOB1	EBI3	CDK2	TENM1	RBM5	TNK2	CDK4	PRAMEF27	RNF41	ADAM10	DHRS2	CALCRL	CDK6	TOPORS	GDF11	TRIB1	RIDA
GOBP_IMMATURE_T_CELL_PROLIFERATION	-0.0844	-0.0812	-0.0912	ERBB2	TMEM131L	GNRH1	IHH	FOXP3	WNT4	SHH	BMP4	RIPK2
GOBP_COMMON_MYELOID_PROGENITOR_CELL_PROLIFERATION	-0.0888	-0.1095	-0.0176	FLT3	FBXO4	GSTP1	UNCX	ITPKB	CEACAM1	NR4A3
GOBP_MITOTIC_CELL_CYCLE_ARREST	-0.0916	-0.0978	-0.0674	CDKN1A	CDKN1B	GADD45A	CDC14C	DUSP1	E4F1	FAP	DDIAS	RGCC	NKX3-1	TP53	MCPH1	CDC14B	CDC14A	PNPT1	GADD45GIP1	MAGI2
GOBP_NEGATIVE_REGULATION_OF_CELL_CYCLE_ARREST	-0.0948	-0.0782	-0.1448	CDK4	CDK9	ZNF268	CHEK2	EVI2B	FGF10	FOXE3	GPER1	HSP90AB1	NUPR2	MDM2	MDM4	MIF	MLXIPL	CCND1	SETMAR	TFAP4	HMGN5	CALR	FZD9	CCNK	PHOX2B	RPL23
GOBP_CELL_PROLIFERATION_IN_BONE_MARROW	-0.1024	-0.117	-0.0504	ACE	FGFR2	FLT3LG	MIR10A	MIR188	MIR27B	MEF2C	MAP3K3	LEF1	PTH	HMGA2
GOBP_POSITIVE_REGULATION_OF_STEM_CELL_PROLIFERATION	-0.1274	-0.0978	-0.2186	N4BP2L2	CTNNB1	CX3CR1	DCT	DRD2	FOXG1	KDM1A	OTP	ASPM	GJA1	DISC1	GLI3	HIF1A	HNRNPU	ATXN1L	LTBP3	EPCAM	KITLG	CITED1	NOTCH1	PAX6	PDCD2	SIRT6	PTPRC	CX3CL1	ZNF335	DMRTA2	SHH	SMARCD3	SMO	SOX10	SOX11	TBX3	TERT	THPO	NR2E1	VEGFA	VEGFC	FZD3	NANOG	HMGA2
GOBP_POSITIVE_REGULATION_OF_VASCULAR_ENDOTHELIAL_CELL_PROLIFERATION	-0.1307	-0.1116	-0.1876	AKT3	FGF2	FGFR1	GHSR	HMGB1	ITGA4	MIR126	MIR130A	MIR132	MIR21	MIR27A	MIR29A	MDK	MIR135B	SIRT6	PDPK1	GHRL	PLCG1	MIR495	MIR499A	SP1	STAT3	ADAM17	APLN
GOBP_POSITIVE_REGULATION_OF_NEURAL_PRECURSOR_CELL_PROLIFERATION	-0.1325	-0.1116	-0.1951	NES	CTNNB1	CTSZ	CX3CR1	DCT	DRD2	EGF	FOXG1	KDM1A	FLNA	OTP	ASPM	DISC1	GLI1	GLI2	GLI3	GNAI2	HIF1A	INSM1	LHX1	LRP2	LYN	MDK	ASCL1	NAP1L1	NOTCH1	PAX6	CDON	PITX3	DLL4	PROX1	GJC2	DISP3	CIP2A	CX3CL1	ZNF335	DMRTA2	LHX5	RASSF10	SHH	SMARCD3	SMO	SOX10	NR2E1	VEGFA	VEGFC
GOBP_REGULATION_OF_MEIOTIC_CELL_CYCLE	-0.1334	-0.0965	-0.2483	NPM2	PRDM7	DAZL	DMRT1	DUSP1	MAPK15	SIRT2	PLCB1	ANKRD31	ASPM	FBXO5	GPR3	MEIOC	FBXO43	NANOS2	CCDC36	INSR	TOPAZ1	LFNG	LIF	MOS	MSX1	MSX2	NPPC	NPR2	WEE2	OVOL1	FZR1	PDE3A	YTHDF2	WNT4	PIWIL2	PPP2R1A	PRKACB	PRKAR1A	METTL3	PRDM9	RAD1	YTHDC2	TTK	UBE2B	WNT5A	CALR	HORMAD1	TRIP13	CDC20
GOBP_IMMATURE_T_CELL_PROLIFERATION_IN_THYMUS	-0.1377	-0.1343	-0.1427	ERBB2	TMEM131L	IHH	FOXP3	WNT4	SHH	BMP4
GOBP_CHONDROCYTE_PROLIFERATION	-0.14	-0.1102	-0.2316	SIX2	COMP	CCN2	FGFR3	IHH	MUSTN1	LTF	MIR21	MMP14	MMP16	CCN3	DDR2	SIRT6	BMPR1B	BMPR2	STC1	HMGA2
GOBP_POSITIVE_REGULATION_OF_CEREBELLAR_GRANULE_CELL_PRECURSOR_PROLIFERATION	-0.1415	-0.1348	-0.1572	EGF	GLI1	GLI2	LHX1	LHX5	SHH	SMO	GPR37L1
GOBP_REGULATION_OF_NEUROBLAST_PROLIFERATION	-0.1439	-0.12	-0.2155	VAX1	LRRK2	CTNNA1	CTNNB1	CX3CR1	DCT	DRD2	FOXG1	KDM1A	OTP	ASPM	DISC1	GLI3	HIF1A	MIR137	TAFA1	NF1	NOTCH1	PAX6	PTN	CX3CL1	ZNF335	DMRTA2	SHH	SIX3	SMARCD3	SMO	SOX10	TP53	VEGFA	VEGFC	FZD3
GOBP_MESENCHYMAL_STEM_CELL_PROLIFERATION	-0.1443	-0.1025	-0.2747	SIX2	LTBP3	MIR29B1	MIR29B2	CITED1
GOBP_POSITIVE_REGULATION_OF_SMOOTH_MUSCLE_CELL_PROLIFERATION	-0.1453	-0.1469	-0.1337	CDH13	NAMPT	CALCRL	ABCC4	PPARGC1A	CYBA	DNMT1	AGT	HBEGF	S1PR1	EDN1	EGFR	AIF1	ELANE	EREG	AKT1	ERN1	FGF2	FGF9	FGFR2	AKR1B1	ALOX12	MTOR	LDLRAP1	NOX1	FOXP1	GNAI2	GNAI3	HMGCR	HMOX1	HPGD	HTR1B	ID2	IGF1	RBPMS2	IGFBP5	IL6	IL6R	IL10	IL13	IL18	IRAK1	ITGA2	JAK2	JUN	HES5
GOBP_REGULATION_OF_TYPE_B_PANCREATIC_CELL_PROLIFERATION	-0.1493	-0.1536	-0.1289	SGPP2	FMC1	NUPR1	NR4A1	MEN1	ERRFI1	PTPRN	REG1A	SFRP1	WDR13	NR4A3	WNT3A	NR1D1
GOBP_TYPE_B_PANCREATIC_CELL_PROLIFERATION	-0.1514	-0.1582	-0.1226	SGPP2	FMC1	SERPINB1	NUPR1	NR4A1	IGFBP3	IGFBP4	IGFBP5	MEN1	NKX6-1	CCN3	SIDT2	ERRFI1	BAD	PTPRN	REG1A	SFRP1	WDR13	NR4A3	BTBD10	WNT3A	NR1D1
GOBP_VASCULAR_ENDOTHELIAL_CELL_PROLIFERATION	-0.153	-0.139	-0.1922	AKT3	FGF2	FGFR1	FLT1	GHSR	HMGB1	ITGA4	MIR126	MIR129-1	MIR129-2	MIR130A	MIR132	MIR152	MIR15B	MIR193A	MIR21	MIR24-1	MIR24-2	MIR27A	MIR29A	MIR29C	MIR30B	MIR30E	MIR34A	MIR98	MDK	MEF2C	MIR133B	MIR135B	MIR424	SIRT6	PDPK1	GHRL	PLCG1	PPARG	MIR20B	MIR329-1	MIR329-2	MIR492	MIR495	MIR499A	MIR503	CCL2	MIR487B	SP1	STAT3
GOBP_POSITIVE_REGULATION_OF_EPITHELIAL_CELL_PROLIFERATION_INVOLVED_IN_LUNG_MORPHOGENESIS	-0.1569	-0.1657	-0.1213	FGF7	FGFR2	SRSF6	WNT2	FOXP2	CDC42
GOBP_OSTEOBLAST_PROLIFERATION	-0.1571	-0.1634	-0.1299	MIR675	HPSE	CTHRC1	OSR2	FGFR2	ABL1	GATA1	GREM1	SOX8	TMEM119	CCN1	ITGAV	JUNB	RHOA	LTF	MIR138-1	MIR138-2	MIR9-1	MIR9-2	MIR9-3	SMAD3	NELL1	NPR3	ATRAID	PLXNB1	EIF2AK2	BCL2	TNN	FIGNL1	SFRP1	BMP2
GOBP_REGULATION_OF_HEPATOCYTE_PROLIFERATION	-0.1635	-0.1517	-0.1951	CPB2	GLI1	HPN	MDK	MED1	FBXW7	LIMS2	SULF2	PTN	CEACAM1	TNFAIP3	XBP1	CFLAR	WNT3A
GOBP_CHORIONIC_TROPHOBLAST_CELL_PROLIFERATION	-0.169	-0.144	-0.2434	ACVR1C	INSL4	NODAL	BOK	FZD5
GOBP_REGULATION_OF_CELL_CYCLE_CHECKPOINT	-0.1714	-0.1444	-0.2522	FEM1B	NDC80	CHEK2	CRY1	DUSP1	ANAPC15	FBXO4	GEN1	MIR21	MAD2L1	DYNC1LI1	LCMT1	ETAA1	PPP1R10	RFWD3	CDK5RAP2	PCID2	PROX1	CCAR2	RINT1	RPA2	TPR	XRCC3	DDX39B	RNASEH2B	WDR76	CDT1	USP44	CUL4A	THOC5	CCNB1	THOC1
GOBP_POSITIVE_REGULATION_OF_NEUROBLAST_PROLIFERATION	-0.1777	-0.1529	-0.2512	CTNNB1	CX3CR1	DCT	DRD2	FOXG1	KDM1A	OTP	ASPM	DISC1	GLI3	HIF1A	NOTCH1	PAX6	CX3CL1	ZNF335	DMRTA2	SHH	SMARCD3	SMO	SOX10	VEGFA	VEGFC	FZD3
GOBP_POSITIVE_REGULATION_OF_VASCULAR_SMOOTH_MUSCLE_CELL_PROLIFERATION	-0.1786	-0.1708	-0.1966	DNMT1	AGT	EDN1	ERN1	FGF2	FGF9	LDLRAP1	GNAI2	GNAI3	HPGD	HTR1B	IGF1	IGFBP5	IL10	JAK2	JUN	MIR130A	MIR17	MIR20A	MIR208A	MIR21	MIR214	MIR221	MIR222	MIR26A1	MIR26A2	MIR27A	MIR27B	MIR301A	MDM2	MEF2D	MAP3K5	MMP2	MMP9	MIR135B	NQO2	P2RY6	PAK1	PDGFB	MIR448	FOXJ2	MIR499A	BMPR1A	TERT	TNF	DDX39B
GOBP_NEGATIVE_REGULATION_OF_CELL_POPULATION_PROLIFERATION	-0.1803	-0.1869	-0.1513	NR2E3	MIR675	ABI1	MIR892B	MIR665	MIR873	SH2B3	DUX4	CDH5	MIR711	MIR2355	MIR4632	PTPRU	TSPAN32	CDH13	TOB1	TENM1	RBM5	RNF41	DHRS2	CDK6	GDF11	TRIB1	RIDA	SPRY1	SPRY2	CDKN1A	CDKN1B	CDKN1C	LILRB2	CDKN2A	SPEG	CDKN2B	CDKN2C	CDKN2D	CDKN3	BTN2A2	DLC1	NDRG1	ADARB1	PEMT	GPNMB	CEBPA	CEBPB	CIB1	CHERP
GOBP_REGULATION_OF_NEURAL_PRECURSOR_CELL_PROLIFERATION	-0.184	-0.1677	-0.2293	CDH2	SPINT2	NES	VAX1	ADCYAP1	LRRK2	TRIM71	CTNNA1	CTNNB1	CTSZ	CX3CR1	DCT	DRD2	EGF	EMX1	FOXG1	SIRT2	KDM1A	FOXO1	FLNA	OTP	ASPM	GATA2	DISC1	GLI1	GLI2	GLI3	GNAI2	RAPGEF1	HIF1A	ID2	ILK	INSM1	RHOA	LHX1	LRP2	LYN	MIR137	TAFA1	MDK	ASCL1	NAP1L1	NF1	NF2	NOTCH1	PAX6
GOBP_EPITHELIAL_CELL_PROLIFERATION	-0.1853	-0.1845	-0.1801	AKT3	CDH3	PDCD6	MIR2355	APELA	CDH13	CDK6	RIDA	CDKN1B	CDKN1C	CDKN2B	CCL26	YAP1	FST	CEBPB	DEAF1	KDM5B	FRS2	CNMD	STRAP	KLK8	DUSP10	MST1L	PDCD10	PHB2	OSR2	LRG1	JAML	CCR3	KDF1	IQGAP3	COL8A1	COL8A2	REG3G	SGPP2	OSR1	CD109	CPB2	ATF2	CTNNB1	DAB2IP	CYBA	FMC1	BMPER	DLG1	DLX5
GOBP_ENDOTHELIAL_CELL_PROLIFERATION	-0.1901	-0.1761	-0.2276	AKT3	PDCD6	MIR2355	APELA	CDH13	CCL26	CNMD	PDCD10	LRG1	CCR3	CYBA	BMPER	DLG1	AGTR1	APLNR	ECM1	EGR3	EPHA2	AKT1	ERN1	F3	FGF2	FGFR1	VEGFD	VASH1	FLT1	SULF1	FLT4	SIRT1	MTOR	RICTOR	PRKD2	PPP1R16B	GATA2	GDF2	GHSR	GJA1	ANG	EMC10	RGCC	HIF1A	HMGB1	HMGB2	HMOX1	NR4A1	APOA1
GOBP_MAMMARY_GLAND_EPITHELIAL_CELL_PROLIFERATION	-0.1905	-0.1671	-0.2588	CEBPB	DEAF1	KDM5B	MST1L	PHB2	IQGAP3	EPHA2	ESR1	GATA3	GPX1	HOXA5	ID2	AREG	MST1	MED1	MAPK1	RTN4	BAX	CCND1	ROBO1	RREB1	BRCA2	STAT6	WNT5A	ZNF703	TNFSF11	BTRC	PYGO2
GOBP_POSITIVE_REGULATION_OF_EPITHELIAL_CELL_PROLIFERATION	-0.1927	-0.1903	-0.1923	AKT3	CDH3	PDCD6	APELA	CDH13	CCL26	KDM5B	MST1L	OSR2	LRG1	JAML	CCR3	IQGAP3	REG3G	OSR1	CTNNB1	CYBA	DLX5	DLX6	AGTR1	APLNR	ECM1	EGFR	EGR3	ERBB2	AKT1	EYA1	F3	STOX1	FGF1	FGF2	FGF7	FGF9	FGF10	FGFR1	FGFR2	VEGFD	FOXE3	FLT4	SIRT1	MTOR	STXBP4	RICTOR	EPGN	PRKD2	PPP1R16B
GOBP_CELL_PROLIFERATION_INVOLVED_IN_METANEPHROS_DEVELOPMENT	-0.1936	-0.1672	-0.2717	OSR1	EGR1	GPC3	MYC	PDGFRB	PTCH1	SHH	BMP7	STAT1	WT1
GOBP_NEGATIVE_REGULATION_OF_VASCULAR_ENDOTHELIAL_CELL_PROLIFERATION	-0.1984	-0.2117	-0.1463	FLT1	MIR126	MIR129-1	MIR129-2	MIR132	MIR152	MIR15B	MIR193A	MIR24-1	MIR24-2	MIR29C	MIR30B	MIR30E	MIR34A	MIR98	MEF2C	MIR133B	MIR424	PPARG	MIR20B	MIR329-1	MIR329-2	MIR492	MIR495	MIR503	CCL2	MIR487B
GOBP_SKELETAL_MUSCLE_SATELLITE_CELL_PROLIFERATION	-0.2035	-0.1914	-0.2344	SIX5	EPHB1	FGF2	MSTN	ANGPT1	JAK2	MYOG	PPARD	SIX1	STAT3	AKIRIN1	MEGF10	CFLAR	PAXBP1
GOBP_EPITHELIAL_CELL_PROLIFERATION_INVOLVED_IN_PROSTATE_GLAND_DEVELOPMENT	-0.2051	-0.1908	-0.2431	CDKN1B	CTNNB1	AR	NKX3-1	NOTCH1	SERPINF1	EAF2	SHH	SOX9	STK11	WDR77
GOBP_NEGATIVE_REGULATION_OF_SMOOTH_MUSCLE_CELL_PROLIFERATION	-0.2051	-0.2112	-0.1767	MIR665	MIR4632	TRIB1	CDKN1A	CDKN1B	PPARGC1A	CNN1	COMT	AIF1	PDCD4	ANG	GPER1	GSTP1	HMOX1	IFNG	APOD	IGFBP3	IGFBP5	IL10	IL12A	IL12B	IL15	ILK	MIR1-1	MIR1-2	MIR133A1	MIR133A2	MIR137	MIR140	MIR143	MIR145	MIR15A	MIR182	MIR185	MIR214	MIR223	MIR34A	MIR96	MEF2C	MIR339	NPR1	NPR3	MIR424	OGN	PPARD	PPARG
GOBP_HEMATOPOIETIC_STEM_CELL_PROLIFERATION	-0.2123	-0.2139	-0.1979	ARIH2	N4BP2L2	ACE	ETV6	MECOM	ATXN1L	MIR221	MIR222	KITLG	PDCD2	YTHDF2	PIM1	EIF2AK2	SFRP2	THPO	WNT1	WNT5A	WNT10B	WNT2B	NKAP	CTC1	RUNX1	CD34	SART3
GOBP_SMOOTH_MUSCLE_CELL_PROLIFERATION	-0.2123	-0.2123	-0.2033	MIR665	MIR4632	CDH13	NAMPT	CALCRL	TRIB1	ABCC4	CDKN1A	CDKN1B	PPARGC1A	CNN1	COMT	CTNNB1	CYBA	DNMT1	AGT	HBEGF	S1PR1	EDN1	EGFR	AIF1	ELANE	ELN	EREG	AKT1	ERN1	FGF2	FGF9	FGFR2	AKR1B1	ALOX12	MTOR	XRCC6	LDLRAP1	NOX1	FOXP1	PDCD4	GNAI2	GNAI3	ANG	GPER1	GSTP1	HMGCR	HMOX1	HPGD	HTR1B
GOBP_REGULATION_OF_HEMATOPOIETIC_STEM_CELL_PROLIFERATION	-0.2155	-0.2098	-0.2251	N4BP2L2	ACE	ATXN1L	MIR221	MIR222	KITLG	PDCD2	PIM1	EIF2AK2	THPO
GOBP_CELL_PROLIFERATION_INVOLVED_IN_KIDNEY_DEVELOPMENT	-0.2186	-0.1956	-0.2845	OSR1	EGR1	FLCN	GATA3	GPC3	IL6R	MIR125A	MYC	PDGFB	PDGFRB	PTCH1	SHH	BMP2	BMP4	BMP7	STAT1	WT1	LIN28A	PDGFD	SERPINB7	CFLAR
GOBP_REGULATION_OF_VASCULAR_SMOOTH_MUSCLE_CELL_PROLIFERATION	-0.2219	-0.2183	-0.2243	MIR665	MIR4632	CDKN1A	CDKN1B	CNN1	DNMT1	AGT	EDN1	ERN1	FGF2	FGF9	LDLRAP1	PDCD4	GNAI2	GNAI3	GPER1	GSTP1	HMOX1	HPGD	HTR1B	IGF1	IGFBP5	IL10	JAK2	JUN	MIR1-1	MIR1-2	MIR130A	MIR133A1	MIR133A2	MIR137	MIR140	MIR15A	MIR17	MIR182	MIR185	MIR20A	MIR208A	MIR21	MIR214	MIR221	MIR222	MIR223	MIR26A1	MIR26A2	MIR27A
GOBP_CANONICAL_WNT_SIGNALING_PATHWAY_INVOLVED_IN_REGULATION_OF_CELL_PROLIFERATION	-0.2302	-0.2027	-0.3101	CTNNB1	DVL2	LRP6	SFRP1	WNT3	WNT3A
GOBP_NEGATIVE_REGULATION_OF_IMMATURE_T_CELL_PROLIFERATION	-0.231	-0.2294	-0.2261	ERBB2	TMEM131L	GNRH1	IHH	BMP4
GOBP_REGULATION_OF_STEM_CELL_PROLIFERATION	-0.2312	-0.2008	-0.3205	YAP1	N4BP2L2	VAX1	LRRK2	KDF1	CTNNA1	CTNNB1	CX3CR1	ACE	DCT	DRD2	AGO3	FBLN1	FOXG1	KDM1A	OTP	ASPM	GJA1	DISC1	GLI3	HIF1A	HMGB2	HNRNPU	ATXN1L	LTBP3	MIR137	MIR221	MIR222	MIR29B1	MIR29B2	EPCAM	TAFA1	KITLG	CITED1	NF1	NF2	NOTCH1	OVOL1	PAX6	PDCD2	SIRT6	PIM1	SOX18	FERMT1	EIF2AK2	PTN
GOBP_CEREBELLAR_PURKINJE_CELL_GRANULE_CELL_PRECURSOR_CELL_SIGNALING_INVOLVED_IN_REGULATION_OF_GRANULE_CELL_PRECURSOR_CELL_PROLIFERATION	-0.2328	-0.2205	-0.2629	GLI1	GLI2	LHX1	LHX5	SHH	SMO
GOBP_NEURAL_PRECURSOR_CELL_PROLIFERATION	-0.2359	-0.2142	-0.2967	CDH2	IGF2BP1	SPINT2	NES	FRS2	RAB10	VAX1	ADCYAP1	LRRK2	TRIM71	CTNNA1	CTNNB1	CTSZ	CX3CR1	CEP120	DBN1	DCT	ARX	DRD2	EGF	EML1	EMX1	EMX2	EPHB1	FABP7	DAGLB	FGF8	FGF13	FGFR1	FGFR2	ATF5	FOXG1	SIRT2	KDM1A	FOXO1	FLNA	OTP	ORC3	PLXNB2	ASPM	GATA2	GBX2	DISC1	GLI1	GLI2	GLI3
GOBP_POSITIVE_REGULATION_OF_HEMATOPOIETIC_STEM_CELL_PROLIFERATION	-0.2491	-0.2481	-0.2418	N4BP2L2	ATXN1L	KITLG	PDCD2	THPO
GOBP_REGULATION_OF_EPITHELIAL_CELL_PROLIFERATION_INVOLVED_IN_LUNG_MORPHOGENESIS	-0.2558	-0.2604	-0.2294	FGF7	FGFR2	NFIB	SRSF6	SOX9	WNT2	FOXP2	CDC42
GOBP_MESENCHYMAL_CELL_PROLIFERATION_INVOLVED_IN_LUNG_DEVELOPMENT	-0.2567	-0.2497	-0.2684	CTNNB1	FGFR2	NFIB	SHH	PHF14
GOBP_MUSCLE_CELL_PROLIFERATION	-0.2571	-0.2519	-0.2631	MIR509-2	MIR665	MIR873	MIR509-3	MIR4632	CDH13	NAMPT	CALCRL	TRIB1	ABCC4	CDKN1A	CDKN1B	YAP1	PPARGC1A	CNN1	COMT	MAPK14	SIX5	NKX2-5	CTNNB1	CYBA	DNMT1	AGT	HBEGF	S1PR1	EDN1	EGFR	ARID2	AIF1	ELANE	ELN	EPHB1	DIPK2A	ERBB4	EREG	AKT1	ERN1	FGF2	FGF9	FGFR1	FGFR2	FOXC1	FOXC2	AKR1B1	ZFPM2	HEY2
GOBP_CELL_CYCLE_ARREST	-0.2602	-0.2469	-0.2925	KLLN	CDK2	CDK4	CDK5	CDK6	CDK7	CDK9	CDKN1A	CDKN1B	CDKN1C	CDKN2A	CDKN2B	CDKN2C	CDKN2D	RRAGB	CDKN3	CARM1	MYBBP1A	LAMTOR5	AC008870.1	GAS2L1	CGRRF1	CGREF1	RRAGA	PLK2	ZNF268	WDR6	RASSF1	CHEK2	UHRF2	WHAMM	PLK3	UHMK1	JMY	E2F7	DAB2IP	SLC38A9	BRINP1	SDE2	GADD45A	DDIT3	ZBTB49	CDC14C	DHCR24	ARID3A	DUSP1
GOBP_NEGATIVE_REGULATION_OF_VASCULAR_SMOOTH_MUSCLE_CELL_PROLIFERATION	-0.2673	-0.272	-0.2402	MIR665	MIR4632	CDKN1A	CDKN1B	CNN1	PDCD4	GPER1	GSTP1	HMOX1	IL10	MIR1-1	MIR1-2	MIR133A1	MIR133A2	MIR137	MIR140	MIR15A	MIR182	MIR185	MIR214	MIR223	MIR34A	MIR96	MEF2C	MIR339	MIR424	PPARG	PRKG1	PTEN	MIR362	MIR503	SOD2	MIR638	TGFB3	TPM1	APLN	MYOCD	ADIPOQ
GOBP_NEGATIVE_REGULATION_OF_NEURAL_PRECURSOR_CELL_PROLIFERATION	-0.2774	-0.2863	-0.2365	SPINT2	VAX1	CTNNA1	SIRT2	GATA2	RAPGEF1	ID2	ILK	MIR137	NF1	PAX6	CEND1	APPL2	LIMS2	PTN	SLC6A4	SPINT1	NR2E1	TP53	WNT5A	BTG2	KDM2B
GOBP_POSITIVE_REGULATION_OF_GLOMERULAR_MESANGIAL_CELL_PROLIFERATION	-0.2839	-0.2707	-0.3146	EGR1	IL6R	PDGFB	PDGFD	SERPINB7	CFLAR
GOBP_STEM_CELL_PROLIFERATION	-0.2872	-0.2599	-0.3641	YAP1	ARIH2	N4BP2L2	SIX2	NES	FRS2	RAB10	VAX1	LRRK2	KDF1	TRIM71	CTNNA1	CTNNB1	CX3CR1	ACE	DCT	DRD2	AGO3	EML1	ETV6	MECOM	FBLN1	DAGLB	FGF2	FGF13	FGFR1	FGFR2	FOXG1	KDM1A	OTP	PLXNB2	ASPM	GJA1	DISC1	GLI3	RACGAP1	HIF1A	HMGB2	HNRNPU	ID4	ATXN1L	KCNA1	LTBP3	MIR137	MIR221	MIR222
GOBP_POSITIVE_REGULATION_OF_CARDIAC_MUSCLE_CELL_PROLIFERATION	-0.2887	-0.2808	-0.302	MIR509-2	MIR509-3	YAP1	MAPK14	ERBB4	FGF2	FGF9	FGFR1	FGFR2	ZFPM2	HEY2	GATA6	BMP10	GLI1	RBPJ	MIR199A1	MIR199A2	MIR199B	MIR19B1	MIR19B2	MIR204	MIR222	MIR17HG	MEF2C	NOTCH1	PIM1	MAPK1	TBX20	MIR509-1	BMPR1A	TBX2	TBX5	MIR548C	MIR590	TGFBR3	WNT2	CCNB1	CDK1
GOBP_NEUROBLAST_PROLIFERATION	-0.2911	-0.2627	-0.3713	FRS2	RAB10	VAX1	LRRK2	CTNNA1	CTNNB1	CX3CR1	DCT	DRD2	EML1	DAGLB	FGF13	FGFR1	FGFR2	FOXG1	KDM1A	OTP	PLXNB2	ASPM	DISC1	GLI3	RACGAP1	HIF1A	ID4	KCNA1	MIR137	TAFA1	ASCL1	NF1	NOTCH1	PAFAH1B1	PAX6	LEF1	NDE1	PTN	NEUROD4	CX3CL1	ZNF335	DMRTA2	HHIP	SHH	SIX3	SMARCD3	SMO	SOX5	SOX10
GOBP_POSITIVE_REGULATION_OF_CELL_PROLIFERATION_INVOLVED_IN_KIDNEY_DEVELOPMENT	-0.2997	-0.2857	-0.3327	EGR1	IL6R	MYC	PDGFB	LIN28A	PDGFD	SERPINB7	CFLAR
GOBP_REGULATION_OF_CELL_PROLIFERATION_INVOLVED_IN_KIDNEY_DEVELOPMENT	-0.3055	-0.2908	-0.3405	EGR1	FLCN	GATA3	IL6R	MIR125A	MYC	PDGFB	BMP4	BMP7	WT1	LIN28A	PDGFD	SERPINB7	CFLAR
GOBP_POSITIVE_REGULATION_OF_MESENCHYMAL_CELL_PROLIFERATION	-0.3092	-0.2817	-0.3859	CTNNB1	FGF9	FGFR1	FGFR2	FOXF1	IHH	LRP5	MYC	PDGFA	PRRX1	SHH	SHOX2	SIX1	BMPR1A	SMO	SOX9	STAT1	TBX1	TGFBR2	VEGFA	WNT2	WNT5A	CHRD	IRS2	FOXP2
GOBP_CARDIAC_MUSCLE_MYOBLAST_PROLIFERATION	-0.3151	-0.3206	-0.2835	ATF2	GATA6	MALAT1	MIR10A	MIR134	MIR204	MEIS2
GOBP_POSITIVE_REGULATION_OF_ENDOTHELIAL_CELL_PROLIFERATION	-0.3168	-0.3105	-0.3239	AKT3	PDCD6	APELA	CDH13	CCL26	LRG1	CCR3	CYBA	AGTR1	APLNR	ECM1	EGR3	AKT1	F3	FGF2	FGFR1	VEGFD	FLT4	SIRT1	MTOR	RICTOR	PRKD2	PPP1R16B	GATA2	GDF2	GHSR	ANG	EMC10	HIF1A	HMGB1	HMGB2	HMOX1	NR4A1	HTR2B	IL10	ITGA4	ITGB3	JUN	KDR	ARG1	ARNT	MIRLET7B	MIR101-1	MIR101-2	MIR10A	MIR10B
GOBP_NEGATIVE_REGULATION_OF_CARDIAC_MUSCLE_CELL_PROLIFERATION	-0.3171	-0.2846	-0.4094	MIR873	GJA1	JARID2	KCNK2	MIR1-1	MIR1-2	MIR199A1	MIR199A2	MIR199B	MIR200B	MIR17HG	MEIS1	MAPK11	PTEN	RBP4	SAV1	TBX5	TGFBR2	TP73	RIPK1	NOG
GOBP_NEGATIVE_REGULATION_OF_STEM_CELL_PROLIFERATION	-0.3243	-0.3299	-0.2921	VAX1	KDF1	CTNNA1	FBLN1	MIR137	MIR221	MIR222	MIR29B1	MIR29B2	NF1	OVOL1	FERMT1	PTN	OVOL2	SNAI2	TP53
GOBP_POSITIVE_REGULATION_OF_MAMMARY_GLAND_EPITHELIAL_CELL_PROLIFERATION	-0.3243	-0.2889	-0.426	KDM5B	MST1L	IQGAP3	MST1	RTN4	CCND1	RREB1	ZNF703
GOBP_EPITHELIAL_CELL_PROLIFERATION_INVOLVED_IN_LUNG_MORPHOGENESIS	-0.3254	-0.3375	-0.2717	FGF7	FGFR2	NFIB	MAP2K1	MAP2K2	SRSF6	BMP4	SOX9	WNT2	FOXP2	CDC42
GOBP_REGULATION_OF_SECONDARY_HEART_FIELD_CARDIOBLAST_PROLIFERATION	-0.3398	-0.3152	-0.4055	CTNNB1	EYA1	HES1	ISL1	NOTCH1	MKS1	SIX1	TBX5	HAND2
GOBP_BLOOD_VESSEL_ENDOTHELIAL_CELL_PROLIFERATION_INVOLVED_IN_SPROUTING_ANGIOGENESIS	-0.342	-0.3431	-0.3236	MIR2355	APELA	PDCD10	BMPER	AGTR1	APLNR	EPHA2	PPP1R16B	GATA2	HMOX1	MIRLET7B	MIR101-1	MIR101-2	MIR10A	MIR10B	MIR126	MIR132	MIR146A	MIR15A	MIR15B	MIR16-1	MIR16-2	MIR193A	MIR222	MIR23A	MIR24-1	MIR24-2	MIR26A1	MIR26A2	MIR27A	MIR27B	MIR29C	NRARP	MIR342	NGFR	MIR361	MIR424	DLL4	MIR410	MIR494	MIR495	MIR497	MIR503	JCAD	MIR483	BMP4
GOBP_CARDIOBLAST_PROLIFERATION	-0.365	-0.3422	-0.424	CTNNB1	EYA1	HES1	ISL1	MIR20A	NOTCH1	PIM1	MKS1	SIX1	TBX5	HAND2
GOBP_CELL_PROLIFERATION_INVOLVED_IN_HEART_MORPHOGENESIS	-0.3709	-0.3529	-0.4139	CTNNB1	EYA1	BMP10	HES1	RBPJ	ISL1	MIR20A	SMAD4	NOTCH1	PIM1	PITX2	MKS1	SIX1	BMP4	BMPR2	SOX9	TBX5	HAND2
GOBP_NEGATIVE_REGULATION_OF_BLOOD_VESSEL_ENDOTHELIAL_CELL_PROLIFERATION_INVOLVED_IN_SPROUTING_ANGIOGENESIS	-0.3714	-0.3733	-0.3495	MIR2355	PDCD10	MIR15A	MIR15B	MIR16-1	MIR16-2	MIR193A	MIR222	MIR24-1	MIR24-2	MIR26A1	MIR26A2	MIR29C	MIR342	NGFR	MIR361	MIR424	DLL4	MIR410	MIR494	MIR495	MIR497	MIR503	MIR483	THBS1
GOBP_POSITIVE_REGULATION_OF_MYOBLAST_PROLIFERATION	-0.3741	-0.3724	-0.3635	ATF2	GATA6	KCNA5	MALAT1	MEIS2	PAX7	PPARD	SOX15	MEGF10	PAXBP1
GOBP_NEGATIVE_REGULATION_OF_OSTEOBLAST_PROLIFERATION	-0.379	-0.3612	-0.4208	MIR675	GREM1	MIR138-1	MIR138-2	MIR9-1	MIR9-2	MIR9-3	SMAD3	NELL1	ATRAID	PLXNB1	EIF2AK2	BCL2	TNN	SFRP1
GOBP_NEGATIVE_REGULATION_OF_MEIOTIC_CELL_CYCLE	-0.3822	-0.3736	-0.3938	DMRT1	DUSP1	FBXO5	FBXO43	NANOS2	LIF	MOS	NPPC	NPR2	OVOL1	PRKACB	PRKAR1A	RAD1	TTK	HORMAD1	TRIP13
GOBP_POSITIVE_REGULATION_OF_CELL_PROLIFERATION_INVOLVED_IN_HEART_MORPHOGENESIS	-0.3837	-0.3797	-0.3803	BMP10	RBPJ	SMAD4	PIM1	BMP4	SOX9
GOBP_CARDIAC_MUSCLE_CELL_PROLIFERATION	-0.3856	-0.3576	-0.4604	MIR509-2	MIR873	MIR509-3	YAP1	MAPK14	NKX2-5	ARID2	DIPK2A	ERBB4	FGF2	FGF9	FGFR1	FGFR2	FOXC1	FOXC2	ZFPM2	HEY2	TENM4	GATA6	FGF20	GJA1	BMP10	GLI1	RBPJ	JARID2	KCNK2	MIR1-1	MIR1-2	MIR199A1	MIR199A2	MIR199B	MIR19B1	MIR19B2	MIR200B	MIR204	MIR222	MIR17HG	MEF2C	MEIS1	NOTCH1	PIM1	PRKAR1A	MAPK1	MAPK11	TBX20	PTEN
GOBP_GLOMERULAR_MESANGIAL_CELL_PROLIFERATION	-0.3978	-0.3847	-0.4234	EGR1	IL6R	MIR125A	PDGFB	PDGFRB	BMP4	BMP7	WT1	PDGFD	SERPINB7	CFLAR
GOBP_REGULATION_OF_MESENCHYMAL_CELL_PROLIFERATION	-0.405	-0.3812	-0.4655	CTNNB1	FGF9	FGFR1	FGFR2	FOXF1	IHH	LMNA	LRP5	MYC	NFIB	PDGFA	PRRX1	CTNNBIP1	PTN	SHH	SHOX2	SIX1	BMP4	BMPR1A	SMO	SOX9	STAT1	TBX1	ZEB1	TGFBR2	VEGFA	WNT2	WNT5A	WNT11	CHRD	IRS2	FOXP2	PHF14
GOBP_MESENCHYMAL_CELL_PROLIFERATION	-0.4101	-0.3797	-0.4916	SIX2	OSR1	CTNNB1	FGF4	FGF7	FGF9	FGFR1	FGFR2	FOXF1	GPC3	IHH	LMNA	LRP5	MSX1	MYC	NFIB	PDGFA	PRRX1	CTNNBIP1	PTN	SHH	SHOX2	SIX1	BMP2	BMP4	BMP7	BMPR1A	SMO	SOX9	STAT1	TBX1	ZEB1	TGFBR2	VEGFA	WNT2	WNT5A	WNT11	FAT4	DCHS1	CHRD	IRS2	FOXP2	HAND2	PHF14
GOBP_STRIATED_MUSCLE_CELL_PROLIFERATION	-0.4252	-0.3934	-0.5109	MIR509-2	MIR873	MIR509-3	YAP1	MAPK14	SIX5	NKX2-5	ARID2	EPHB1	DIPK2A	ERBB4	FGF2	FGF9	FGFR1	FGFR2	FOXC1	FOXC2	ZFPM2	HEY2	TENM4	GATA6	FGF20	MSTN	GJA1	BMP10	GLI1	ANGPT1	RBPJ	JAK2	JARID2	KCNK2	MIR1-1	MIR1-2	MIR199A1	MIR199A2	MIR199B	MIR19B1	MIR19B2	MIR200B	MIR204	MIR222	MIR17HG	MEF2C	MEIS1	MYOG	NOTCH1
GOBP_NEGATIVE_REGULATION_OF_MESENCHYMAL_CELL_PROLIFERATION	-0.4311	-0.425	-0.4321	LMNA	NFIB	CTNNBIP1	PTN	BMP4	WNT5A	WNT11	PHF14
GOBP_SKELETAL_MUSCLE_CELL_PROLIFERATION	-0.4363	-0.4062	-0.5158	SIX5	EPHB1	FGF2	MSTN	ANGPT1	JAK2	MYOG	PPARD	SELENON	SHH	SIX1	STAT3	AKIRIN1	MEGF10	CFLAR	PAXBP1
[truncated: 1,818 more columns]

[truncated: 8 more sheets: Supplementary Table S10, Supplementary Table S11, Supplementary Table S12-1, Supplementary Table S12-2, Supplementary Table S13, Supplementary Table S14, Supplementary Table S15, Supplementary Table S16]
